# Supplementary material for: In vitro modelling of anterior primitive streak patterning with human pluripotent stem cells identifies the path to notochord progenitors
Source: Development. 2024 Dec 12;151(24):dev202983. doi: 10.1242/dev.202983 (PMC11664173; doi:10.1242/dev.202983)
Supplement: Table S1. List of NanoString probes [file develop-151-202983-TableS1.csv]

# UpdateEmbeddedAnnotations=true
ProbeID	Codeset.Name	Probe.Label	Analyte.Type	Is.Control	Control.Type	Related.Probes	Probe.Annotation	KEGG.Pathways	Cell.Type	Official.Gene.Name	Control.Conc
NM_001025366.1:1325	NS_HS_STEMCELL_V1.0+PLS_GB_APS_C10071	VEGFA	mRNA	0			Signaling by Interleukins;Platelet activation# signaling and aggregation;Cellular response to hypoxia;Infectious disease;Transcriptional regulation by the AP-2 (TFAP2) family of transcription factors	hsa04014;hsa04015;hsa04060;hsa04066;hsa04150;hsa04151;hsa04370;hsa04510;hsa04933;hsa05200;hsa05205;hsa05206;hsa05211;hsa05212;hsa05219;hsa05323		VEGFA
NM_018310.2:235	NS_HS_STEMCELL_V1.0+PLS_GB_APS_C10071	BRF2	mRNA	0						BRF2
NM_017805.2:2468	NS_HS_STEMCELL_V1.0+PLS_GB_APS_C10071	RASIP1	mRNA	0						RASIP1
NM_003062.2:1354	NS_HS_STEMCELL_V1.0+PLS_GB_APS_C10071	SLIT3	mRNA	0			Nervous system development	hsa04360		SLIT3
NM_001204.5:1875	NS_HS_STEMCELL_V1.0+PLS_GB_APS_C10071	BMPR2	mRNA	0			Signaling by TGFB family members	hsa04060;hsa04350;hsa04390;hsa04550;hsa05206		BMPR2
NM_001265.4:1134	NS_HS_STEMCELL_V1.0+PLS_GB_APS_C10071	CDX2	mRNA	0			Peptide hormone metabolism			CDX2
NM_000430.4:1255	NS_HS_STEMCELL_V1.0+PLS_GB_APS_C10071	PAFAH1B1	mRNA	0			Cell Cycle;Organelle biogenesis and maintenance;Signaling by Rho GTPases# Miro GTPases and RHOBTB3;Vesicle-mediated transport			PAFAH1B1
NM_005238.3:1305	NS_HS_STEMCELL_V1.0+PLS_GB_APS_C10071	ETS1	mRNA	0			Cellular Senescence	hsa04014;hsa04320;hsa05166;hsa05200;hsa05211		ETS1
NM_012084.3:1370	NS_HS_STEMCELL_V1.0+PLS_GB_APS_C10071	GLUD1/2	mRNA	0			Metabolism of amino acids and derivatives;Organelle biogenesis and maintenance	hsa00220;hsa00250		GLUD2
bindspike2.1:0	NS_HS_STEMCELL_V1.0+PLS_GB_APS_C10071	bindspike2.1	mRNA	1	Binding
NM_001130721.1:245	NS_HS_STEMCELL_V1.0+PLS_GB_APS_C10071	ELOVL6	mRNA	0			Metabolism of lipids	hsa00062		ELOVL6
NM_003903.3:540	NS_HS_STEMCELL_V1.0+PLS_GB_APS_C10071	CDC16	mRNA	0			Adaptive Immune System;Cell Cycle;Cellular Senescence	hsa04110;hsa04114;hsa04120;hsa04914;hsa05166		CDC16
NM_003618.3:1454	NS_HS_STEMCELL_V1.0+PLS_GB_APS_C10071	MAP4K3	mRNA	0				hsa04010		MAP4K3
NM_002838.4:258	NS_HS_STEMCELL_V1.0+PLS_GB_APS_C10071	PTPRC	mRNA	0			Nervous system development;Adaptive Immune System;Neutrophil degranulation	hsa04514;hsa04660;hsa04666	CD45	PTPRC
NM_003392.3:475	NS_HS_STEMCELL_V1.0+PLS_GB_APS_C10071	WNT5A	mRNA	0			Signaling by GPCR;Signaling by WNT;Vesicle-mediated transport;Infectious disease	hsa04310;hsa04340;hsa04390;hsa04550;hsa04916;hsa05166;hsa05200;hsa05205;hsa05217		WNT5A
NM_001674.2:705	NS_HS_STEMCELL_V1.0+PLS_GB_APS_C10071	ATF3	mRNA	0			Cellular response to starvation	hsa05166		ATF3
NM_001083588.1:588	NS_HS_STEMCELL_V1.0+PLS_GB_APS_C10071	E2F5	mRNA	0			Signaling by TGFB family members;Cell Cycle	hsa04110;hsa04350		E2F5
NM_001001392.1:566	NS_HS_STEMCELL_V1.0+PLS_GB_APS_C10071	CD44	mRNA	0			Extracellular matrix organization;Metabolism of carbohydrates;Cell surface interactions at the vascular wall;Neutrophil degranulation;Interferon Signaling	hsa04512;hsa04640;hsa05131;hsa05169;hsa05205;hsa05206		CD44
NM_001320928.1:1634	NS_HS_STEMCELL_V1.0+PLS_GB_APS_C10071	CHUK	mRNA	0			Signaling by Interleukins;Adaptive Immune System;Intracellular signaling by second messengers;Toll-like Receptor Cascades	hsa04010;hsa04014;hsa04062;hsa04064;hsa04068;hsa04151;hsa04210;hsa04380;hsa04620;hsa04621;hsa04622;hsa04660;hsa04662;hsa04668;hsa04920;hsa05120;hsa05131;hsa05142;hsa05145;hsa05160;hsa05161;hsa05162;hsa05166;hsa05168;hsa05169;hsa05200;hsa05212;hsa05215;hsa05220;hsa05221;hsa05222		CHUK
NM_001206889.1:852	NS_HS_STEMCELL_V1.0+PLS_GB_APS_C10071	CTNND1	mRNA	0			Infectious disease;Cell-Cell communication	hsa04015;hsa04520;hsa04670		CTNND1
NM_001169.3:759	NS_HS_STEMCELL_V1.0+PLS_GB_APS_C10071	AQP8	mRNA	0			Transport of small molecules;Cellular response to chemical stress			AQP8
NM_020443.2:3830	NS_HS_STEMCELL_V1.0+PLS_GB_APS_C10071	NAV1	mRNA	0						NAV1
NM_030795.2:362	NS_HS_STEMCELL_V1.0+PLS_GB_APS_C10071	STMN4	mRNA	0						STMN4
NM_001719.1:525	NS_HS_STEMCELL_V1.0+PLS_GB_APS_C10071	BMP7	mRNA	0			Extracellular matrix organization	hsa04060;hsa04350;hsa04390		BMP7
NM_021132.2:270	NS_HS_STEMCELL_V1.0+PLS_GB_APS_C10071	PPP3CB	mRNA	0			Signaling by GPCR;Adaptive Immune System;Signaling by WNT;Nervous system development	hsa04010;hsa04020;hsa04022;hsa04114;hsa04210;hsa04310;hsa04360;hsa04370;hsa04380;hsa04650;hsa04660;hsa04662;hsa04720;hsa04724;hsa04728;hsa04921;hsa04922;hsa05010;hsa05014;hsa05031;hsa05152;hsa05166		PPP3CB
NM_006156.3:268	NS_HS_STEMCELL_V1.0+PLS_GB_APS_C10071	NEDD8	mRNA	0			Signaling by TGFB family members;Vesicle-mediated transport;Transport of small molecules;Deubiquitination;Neddylation			NEDD8
NM_000165.3:705	NS_HS_STEMCELL_V1.0+PLS_GB_APS_C10071	GJA1	mRNA	0			Signaling by Rho GTPases# Miro GTPases and RHOBTB3;Vesicle-mediated transport	hsa04540;hsa05412		GJA1
NM_014765.3:278	NS_HS_STEMCELL_V1.0+PLS_GB_APS_C10071	TOMM20	mRNA	0			Autophagy;Deubiquitination			TOMM20
NM_080684.2:4890	NS_HS_STEMCELL_V1.0+PLS_GB_APS_C10071	PTPN13	mRNA	0			Metabolism of lipids;Signaling by Rho GTPases# Miro GTPases and RHOBTB3;Signaling by Interleukins			PTPN13
NM_003131.3:1144	NS_HS_STEMCELL_V1.0+PLS_GB_APS_C10071	SRF	mRNA	0			Signaling by Rho GTPases# Miro GTPases and RHOBTB3;Signaling by NTRKs;Signaling by Nuclear Receptors	hsa04010;hsa04022;hsa05166;hsa05203		SRF
NM_033163.3:544	NS_HS_STEMCELL_V1.0+PLS_GB_APS_C10071	FGF8	mRNA	0			Intracellular signaling by second messengers;MAPK family signaling cascades	hsa04010;hsa04014;hsa04015;hsa04151;hsa04810;hsa05200;hsa05218		FGF8
NM_002750.2:945	NS_HS_STEMCELL_V1.0+PLS_GB_APS_C10071	MAPK8	mRNA	0
NM_000418.3:1510	NS_HS_STEMCELL_V1.0+PLS_GB_APS_C10071	IL4R	mRNA	0			Signaling by Interleukins	hsa04060;hsa04151;hsa04630;hsa04640;hsa05321		IL4R
NM_002291.2:3120	NS_HS_STEMCELL_V1.0+PLS_GB_APS_C10071	LAMB1	mRNA	0			Extracellular matrix organization;Nervous system development;Regulation of IGF transport and uptake by IGFBPs	hsa04151;hsa04510;hsa04512;hsa05145;hsa05146;hsa05200;hsa05222		LAMB1
NM_005862.2:3700	NS_HS_STEMCELL_V1.0+PLS_GB_APS_C10071	STAG1	mRNA	0			Cell Cycle;SUMO E3 ligases SUMOylate target proteins;Signaling by Nuclear Receptors	hsa04110		STAG1
NM_002048.2:948	NS_HS_STEMCELL_V1.0+PLS_GB_APS_C10071	GAS1	mRNA	0			Signaling by Hedgehog	hsa04340		GAS1
NM_022652.2:830	NS_HS_STEMCELL_V1.0+PLS_GB_APS_C10071	DUSP6	mRNA	0			Signaling by Interleukins;MAPK family signaling cascades;Toll-like Receptor Cascades;Signaling by NTRKs	hsa04010;hsa05202		DUSP6
NM_002345.3:1285	NS_HS_STEMCELL_V1.0+PLS_GB_APS_C10071	LUM	mRNA	0			Extracellular matrix organization;Metabolism of carbohydrates;Diseases of metabolism	hsa05205		LUM
NM_000282.3:1022	NS_HS_STEMCELL_V1.0+PLS_GB_APS_C10071	PCCA	mRNA	0			Metabolism of lipids;Diseases of metabolism	hsa00280;hsa00630;hsa00640		PCCA
NM_004040.2:870	NS_HS_STEMCELL_V1.0+PLS_GB_APS_C10071	RHOB	mRNA	0			Signaling by GPCR;Platelet activation# signaling and aggregation;Signaling by Rho GTPases# Miro GTPases and RHOBTB3;Nervous system development			RHOB
NM_015915.4:1140	NS_HS_STEMCELL_V1.0+PLS_GB_APS_C10071	ATL1	mRNA	0						ATL1
NM_001005526.1:74	NS_HS_STEMCELL_V1.0+PLS_GB_APS_C10071	SF3B1	mRNA	0			Epigenetic regulation of gene expression;Metabolism of RNA			SF3B1
NM_002938.4:785	NS_HS_STEMCELL_V1.0+PLS_GB_APS_C10071	RNF4	mRNA	0			Adaptive Immune System;DNA Repair			RNF4
NM_002398.2:1266	NS_HS_STEMCELL_V1.0+PLS_GB_APS_C10071	MEIS1	mRNA	0			Activation of anterior HOX genes in hindbrain development during early embryogenesis	hsa04550;hsa05202		MEIS1
NM_032195.2:92	NS_HS_STEMCELL_V1.0+PLS_GB_APS_C10071	SON	mRNA	0						SON
NM_174900.3:945	NS_HS_STEMCELL_V1.0+PLS_GB_APS_C10071	ZFP42	mRNA	0						ZFP42
NM_002310.3:2995	NS_HS_STEMCELL_V1.0+PLS_GB_APS_C10071	LIFR	mRNA	0			Signaling by Interleukins	hsa04060;hsa04550;hsa04630		LIFR
NM_001271148.1:904	NS_HS_STEMCELL_V1.0+PLS_GB_APS_C10071	ST3GAL6	mRNA	0			Metabolism of carbohydrates;Signaling by NOTCH			ST3GAL6
NM_005161.4:629	NS_HS_STEMCELL_V1.0+PLS_GB_APS_C10071	APLNR	mRNA	0			Signaling by GPCR			APLNR
NM_001006617.1:1188	NS_HS_STEMCELL_V1.0+PLS_GB_APS_C10071	MAPKAP1	mRNA	0			Adaptive Immune System;Intracellular signaling by second messengers;Transcriptional Regulation by TP53			MAPKAP1
NM_003403.3:1118	NS_HS_STEMCELL_V1.0+PLS_GB_APS_C10071	YY1	mRNA	0			Activation of anterior HOX genes in hindbrain development during early embryogenesis;Deubiquitination;DNA Repair;Transcriptional regulation by the AP-2 (TFAP2) family of transcription factors;Signaling by Nuclear Receptors			YY1
NM_002166.4:480	NS_HS_STEMCELL_V1.0+PLS_GB_APS_C10071	ID2	mRNA	0			Signaling by NTRKs	hsa04350;hsa04390;hsa04550;hsa05202		ID2
NM_004875.2:270	NS_HS_STEMCELL_V1.0+PLS_GB_APS_C10071	POLR1C	mRNA	0
NM_015093.3:1377	NS_HS_STEMCELL_V1.0+PLS_GB_APS_C10071	TAB2	mRNA	0			Signaling by Interleukins;Adaptive Immune System;Toll-like Receptor Cascades	hsa04010;hsa04064;hsa04380;hsa04620;hsa04621;hsa04668;hsa05140;hsa05145;hsa05162;hsa05168;hsa05169		TAB2
NM_002265.4:2580	NS_HS_STEMCELL_V1.0+PLS_GB_APS_C10071	KPNB1	mRNA	0			Metabolism of lipids;Programmed Cell Death;Interferon Signaling;Infectious disease;Cell Cycle;Neutrophil degranulation	hsa03013		KPNB1
NM_001172085.1:587	NS_HS_STEMCELL_V1.0+PLS_GB_APS_C10071	TBP	mRNA	1	Housekeeping					TBP
NM_016946.5:749	NS_HS_STEMCELL_V1.0+PLS_GB_APS_C10071	F11R	mRNA	0			Extracellular matrix organization;Cell-Cell communication;Signaling by TGFB family members;Cell surface interactions at the vascular wall	hsa04514;hsa04530;hsa04670;hsa05120		F11R
NM_021784.4:791	NS_HS_STEMCELL_V1.0+PLS_GB_APS_C10071	FOXA2	mRNA	0			Regulation of beta-cell development	hsa04213;hsa04950		FOXA2
NM_032991.2:685	NS_HS_STEMCELL_V1.0+PLS_GB_APS_C10071	CASP3	mRNA	0			Extracellular matrix organization;Programmed Cell Death;Signaling by Hippo;Signaling by Interleukins	hsa04010;hsa04115;hsa04210;hsa04650;hsa04668;hsa04726;hsa04932;hsa04933;hsa05010;hsa05012;hsa05014;hsa05016;hsa05120;hsa05133;hsa05145;hsa05146;hsa05152;hsa05161;hsa05168;hsa05200;hsa05203;hsa05205;hsa05206;hsa05210;hsa05416		CASP3
NM_002740.5:408	NS_HS_STEMCELL_V1.0+PLS_GB_APS_C10071	PRKCI	mRNA	0			Cell-Cell communication;Signaling by NOTCH	hsa04015;hsa04144;hsa04390;hsa04530;hsa04611;hsa04910		PRKCI
NM_003508.2:1320	NS_HS_STEMCELL_V1.0+PLS_GB_APS_C10071	FZD9	mRNA	0			Signaling by GPCR	hsa04310;hsa04390;hsa04550;hsa04916;hsa05166;hsa05200;hsa05205;hsa05217		FZD9
NM_001015001.1:286	NS_HS_STEMCELL_V1.0+PLS_GB_APS_C10071	CKMT1A/B	mRNA	0			Metabolism of amino acids and derivatives	hsa00330		CKMT1A
NM_021961.5:1238	NS_HS_STEMCELL_V1.0+PLS_GB_APS_C10071	TEAD1	mRNA	0			Nervous system development;Transcriptional regulation by RUNX3	hsa04390		TEAD1
NM_024605.3:828	NS_HS_STEMCELL_V1.0+PLS_GB_APS_C10071	ARHGAP10	mRNA	0			Signaling by Rho GTPases# Miro GTPases and RHOBTB3;Programmed Cell Death	hsa05100		ARHGAP10
NM_014885.3:413	NS_HS_STEMCELL_V1.0+PLS_GB_APS_C10071	ANAPC10	mRNA	0			Adaptive Immune System;Cell Cycle;Cellular Senescence	hsa04110;hsa04114;hsa04120;hsa04914;hsa05166		ANAPC10
NM_001690.2:1320	NS_HS_STEMCELL_V1.0+PLS_GB_APS_C10071	ATP6V1A	mRNA	0			Transport of small molecules;Cellular response to starvation	hsa00190;hsa04145;hsa04721;hsa04966;hsa05110;hsa05120;hsa05323		ATP6V1A
NM_001135255.1:320	NS_HS_STEMCELL_V1.0+PLS_GB_APS_C10071	RBBP4	mRNA	0			Cell Cycle;Intracellular signaling by second messengers;Epigenetic regulation of gene expression;Cellular Senescence;Chromatin modifying enzymes;Transcriptional Regulation by TP53;Activation of anterior HOX genes in hindbrain development during early embryogenesis;Infectious disease;Transcriptional Regulation by E2F6			RBBP4
NM_020734.2:1840	NS_HS_STEMCELL_V1.0+PLS_GB_APS_C10071	RIMKLB	mRNA	0			Metabolism of amino acids and derivatives	hsa00250		RIMKLB
NM_002184.2:2505	NS_HS_STEMCELL_V1.0+PLS_GB_APS_C10071	IL6ST	mRNA	0			Signaling by Interleukins;MAPK family signaling cascades	hsa04060;hsa04550;hsa04630;hsa05203		IL6ST
NM_003177.5:808	NS_HS_STEMCELL_V1.0+PLS_GB_APS_C10071	SYK	mRNA	0			Signaling by Interleukins;Platelet activation# signaling and aggregation;Adaptive Immune System;Infectious disease	hsa04064;hsa04072;hsa04151;hsa04380;hsa04611;hsa04650;hsa04662;hsa04664;hsa04666;hsa05152;hsa05169;hsa05203		SYK
NM_033360.2:267	NS_HS_STEMCELL_V1.0+PLS_GB_APS_C10071	KRAS	mRNA	0			Signaling by GPCR;Neuronal System;Adaptive Immune System;Signaling by SCF-KIT;Signaling by NTRKs;Signaling by WNT;Cell surface interactions at the vascular wall;Nervous system development;MAPK family signaling cascades;Transcriptional regulation by RUNX3;Signaling by Nuclear Receptors	hsa04010;hsa04012;hsa04014;hsa04015;hsa04062;hsa04068;hsa04071;hsa04072;hsa04151;hsa04211;hsa04213;hsa04320;hsa04360;hsa04370;hsa04530;hsa04540;hsa04550;hsa04650;hsa04660;hsa04662;hsa04664;hsa04720;hsa04722;hsa04725;hsa04726;hsa04730;hsa04810;hsa04910;hsa04912;hsa04914;hsa04915;hsa04916;hsa04917;hsa04919;hsa04921;hsa04933;hsa04960;hsa05034;hsa05160;hsa05161;hsa05166;hsa05200;hsa05203;hsa05205;hsa…		KRAS
NM_024865.2:380	NS_HS_STEMCELL_V1.0+PLS_GB_APS_C10071	NANOG	mRNA	0			Signaling by Interleukins;Transcriptional regulation of pluripotent stem cells	hsa04550;hsa05205		NANOG
NM_001546.2:588	NS_HS_STEMCELL_V1.0+PLS_GB_APS_C10071	ID4	mRNA	0			Signaling by NTRKs	hsa04350;hsa04550		ID4
NM_005633.2:1635	NS_HS_STEMCELL_V1.0+PLS_GB_APS_C10071	SOS1	mRNA	0			Signaling by Interleukins;Adaptive Immune System;Signaling by SCF-KIT;Signaling by NTRKs;Signaling by Rho GTPases# Miro GTPases and RHOBTB3;Cell surface interactions at the vascular wall;Signaling by GPCR;Platelet activation# signaling and aggregation;Nervous system development;MAPK family signaling cascades	hsa04010;hsa04012;hsa04014;hsa04062;hsa04068;hsa04072;hsa04151;hsa04320;hsa04510;hsa04540;hsa04630;hsa04650;hsa04660;hsa04662;hsa04664;hsa04722;hsa04810;hsa04910;hsa04912;hsa04915;hsa04917;hsa05034;hsa05160;hsa05200;hsa05205;hsa05206;hsa05211;hsa05213;hsa05214;hsa05215;hsa05220;hsa05221;hsa05223;hsa05231		SOS1
NM_001110792.1:1439	NS_HS_STEMCELL_V1.0+PLS_GB_APS_C10071	MECP2	mRNA	0			Transcriptional Regulation by MECP2			MECP2
ERCC_00154.1:115	NS_HS_STEMCELL_V1.0+PLS_GB_APS_C10071	NEG_H(0)	mRNA	1	Negative						0
NM_004687.4:1098	NS_HS_STEMCELL_V1.0+PLS_GB_APS_C10071	MTMR4	mRNA	0			Metabolism of lipids;Signaling by TGFB family members	hsa00562;hsa04070		MTMR4
NM_005955.2:210	NS_HS_STEMCELL_V1.0+PLS_GB_APS_C10071	MTF1	mRNA	0			Metabolism of lipids			MTF1
NM_006255.3:850	NS_HS_STEMCELL_V1.0+PLS_GB_APS_C10071	PRKCH	mRNA	0			Signaling by GPCR;Platelet activation# signaling and aggregation	hsa04270;hsa04530;hsa04750		PRKCH
XM_011544173.1:1088	NS_HS_STEMCELL_V1.0+PLS_GB_APS_C10071	LIN9	mRNA	0			Cell Cycle			LIN9
NM_001206995.1:1069	NS_HS_STEMCELL_V1.0+PLS_GB_APS_C10071	PPP2R2C	mRNA	0				hsa03015;hsa04071;hsa04151;hsa04152;hsa04261;hsa04390;hsa04530;hsa04728;hsa05142;hsa05160		PPP2R2C
NM_002023.4:1197	NS_HS_STEMCELL_V1.0+PLS_GB_APS_C10071	FMOD	mRNA	0			Extracellular matrix organization;Metabolism of carbohydrates;Diseases of metabolism			FMOD
NM_002648.3:574	NS_HS_STEMCELL_V1.0+PLS_GB_APS_C10071	PIM1	mRNA	0			Signaling by Interleukins	hsa04630;hsa04933;hsa05206;hsa05221		PIM1
NM_021073.2:908	NS_HS_STEMCELL_V1.0+PLS_GB_APS_C10071	BMP5	mRNA	0				hsa04350;hsa04390		BMP5
NM_006897.1:65	NS_HS_STEMCELL_V1.0+PLS_GB_APS_C10071	HOXC9	mRNA	0						HOXC9
NM_006908.4:500	NS_HS_STEMCELL_V1.0+PLS_GB_APS_C10071	RAC1	mRNA	0			Signaling by WNT;Neuronal System;Platelet activation# signaling and aggregation;Intracellular signaling by second messengers;Adaptive Immune System;Signaling by SCF-KIT;Vesicle-mediated transport;Infectious disease;Signaling by NTRKs;Signaling by Rho GTPases# Miro GTPases and RHOBTB3;Nervous system development;MAPK family signaling cascades;Neutrophil degranulation;Factors involved in megakaryocy…	hsa04010;hsa04014;hsa04015;hsa04024;hsa04062;hsa04071;hsa04145;hsa04151;hsa04310;hsa04360;hsa04370;hsa04380;hsa04510;hsa04520;hsa04620;hsa04650;hsa04662;hsa04664;hsa04666;hsa04670;hsa04722;hsa04810;hsa04932;hsa04933;hsa04972;hsa05014;hsa05100;hsa05120;hsa05131;hsa05132;hsa05200;hsa05203;hsa05205;hsa05210;hsa05211;hsa05212;hsa05231;hsa05416		RAC1
NM_004626.2:960	NS_HS_STEMCELL_V1.0+PLS_GB_APS_C10071	WNT11	mRNA	0			Signaling by GPCR;Signaling by WNT	hsa04310;hsa04340;hsa04390;hsa04550;hsa04916;hsa05166;hsa05200;hsa05205;hsa05217		WNT11
NM_001799.2:785	NS_HS_STEMCELL_V1.0+PLS_GB_APS_C10071	CDK7	mRNA	0			Cell Cycle;Infectious disease;Epigenetic regulation of gene expression;Transcriptional Regulation by TP53;DNA Repair;Metabolism of RNA	hsa04110		CDK7
NM_001034954.1:3519	NS_HS_STEMCELL_V1.0+PLS_GB_APS_C10071	SORBS1	mRNA	0			Muscle contraction	hsa03320;hsa04520;hsa04910		SORBS1
NM_001376.4:6450	NS_HS_STEMCELL_V1.0+PLS_GB_APS_C10071	DYNC1H1	mRNA	0			Adaptive Immune System;Cell Cycle;Autophagy;Organelle biogenesis and maintenance;Signaling by Rho GTPases# Miro GTPases and RHOBTB3;Vesicle-mediated transport;Infectious disease;Neutrophil degranulation	hsa04145;hsa05132		DYNC1H1
NM_138432.2:303	NS_HS_STEMCELL_V1.0+PLS_GB_APS_C10071	SDSL	mRNA	0			Metabolism of amino acids and derivatives	hsa00260;hsa00270		SDSL
NM_002150.2:288	NS_HS_STEMCELL_V1.0+PLS_GB_APS_C10071	HPD	mRNA	0			Metabolism of amino acids and derivatives	hsa00350		HPD
NM_006218.2:2445	NS_HS_STEMCELL_V1.0+PLS_GB_APS_C10071	PIK3CA	mRNA	0			Metabolism of lipids;Platelet activation# signaling and aggregation;Intracellular signaling by second messengers;Adaptive Immune System;Signaling by SCF-KIT;Cell-Cell communication;Signaling by NTRKs;Signaling by Rho GTPases# Miro GTPases and RHOBTB3;Cell surface interactions at the vascular wall;Signaling by GPCR;Nervous system development;Signaling by Interleukins;MAPK family signaling cascades…	hsa00562;hsa04012;hsa04014;hsa04015;hsa04022;hsa04024;hsa04062;hsa04066;hsa04068;hsa04070;hsa04071;hsa04072;hsa04150;hsa04151;hsa04152;hsa04210;hsa04211;hsa04213;hsa04261;hsa04370;hsa04380;hsa04510;hsa04550;hsa04611;hsa04620;hsa04630;hsa04650;hsa04660;hsa04662;hsa04664;hsa04666;hsa04668;hsa04670;hsa04722;hsa04725;hsa04750;hsa04810;hsa04910;hsa04914;hsa04915;hsa04917;hsa04919;hsa04921;hsa04923;hsa…		PIK3CA
NM_005078.3:2200	NS_HS_STEMCELL_V1.0+PLS_GB_APS_C10071	TLE3	mRNA	0			Signaling by WNT;Signaling by NOTCH;Signaling by Nuclear Receptors			TLE3
NM_001451.2:476	NS_HS_STEMCELL_V1.0+PLS_GB_APS_C10071	FOXF1	mRNA	0						FOXF1
NM_145333.1:670	NS_HS_STEMCELL_V1.0+PLS_GB_APS_C10071	MAP3K7	mRNA	0			Signaling by Interleukins;Adaptive Immune System;Toll-like Receptor Cascades;Signaling by WNT;Deubiquitination	hsa04010;hsa04064;hsa04152;hsa04310;hsa04380;hsa04520;hsa04620;hsa04621;hsa04622;hsa04660;hsa04668;hsa05140;hsa05145;hsa05162;hsa05168;hsa05169		MAP3K7
NM_001127487.1:7144	NS_HS_STEMCELL_V1.0+PLS_GB_APS_C10071	FLNC	mRNA	0			Cell-Cell communication	hsa04010;hsa04510;hsa05132;hsa05205		FLNC
NM_002715.2:1075	NS_HS_STEMCELL_V1.0+PLS_GB_APS_C10071	PPP2CA	mRNA	0			Signaling by Interleukins;Signaling by GPCR;Cell Cycle;Intracellular signaling by second messengers;Adaptive Immune System;Integration of energy metabolism;Toll-like Receptor Cascades;Signaling by NTRKs;Signaling by Rho GTPases# Miro GTPases and RHOBTB3;Signaling by WNT;Transcriptional Regulation by TP53;MAPK family signaling cascades;Metabolism of carbohydrates;Metabolism of RNA	hsa03015;hsa04071;hsa04114;hsa04151;hsa04152;hsa04261;hsa04350;hsa04390;hsa04530;hsa04728;hsa04730;hsa05142;hsa05160		PPP2CA
NM_024015.5:104	NS_HS_STEMCELL_V1.0+PLS_GB_APS_C10071	HOXB4	mRNA	0			Activation of anterior HOX genes in hindbrain development during early embryogenesis			HOXB4
NM_006177.3:434	NS_HS_STEMCELL_V1.0+PLS_GB_APS_C10071	NRL	mRNA	0						NRL
NM_002376.4:2070	NS_HS_STEMCELL_V1.0+PLS_GB_APS_C10071	MARK3	mRNA	0			MAPK family signaling cascades			MARK3
NM_002225.3:672	NS_HS_STEMCELL_V1.0+PLS_GB_APS_C10071	IVD	mRNA	0			Metabolism of amino acids and derivatives	hsa00280		IVD
NM_017855.3:195	NS_HS_STEMCELL_V1.0+PLS_GB_APS_C10071	ODAM	mRNA	0			Amyloid fiber formation			ODAM
NM_016270.2:1015	NS_HS_STEMCELL_V1.0+PLS_GB_APS_C10071	KLF2	mRNA	0				hsa04068		KLF2
NM_173849.3:734	NS_HS_STEMCELL_V1.0+PLS_GB_APS_C10071	GSC	mRNA	0						GSC
NM_001003679.1:2000	NS_HS_STEMCELL_V1.0+PLS_GB_APS_C10071	LEPR	mRNA	0			Signaling by Leptin	hsa04060;hsa04152;hsa04630;hsa04920;hsa04932		LEPR
NM_012473.3:192	NS_HS_STEMCELL_V1.0+PLS_GB_APS_C10071	TXN2	mRNA	0			Metabolism of amino acids and derivatives;Cellular response to chemical stress			TXN2
NM_032783.4:520	NS_HS_STEMCELL_V1.0+PLS_GB_APS_C10071	CBR4	mRNA	0			Metabolism of lipids			CBR4
NM_001260.1:370	NS_HS_STEMCELL_V1.0+PLS_GB_APS_C10071	CDK8	mRNA	0			Metabolism of lipids;Signaling by NOTCH;Signaling by TGFB family members;Transcriptional regulation of white adipocyte differentiation			CDK8
NM_138555.2:402	NS_HS_STEMCELL_V1.0+PLS_GB_APS_C10071	KIF23	mRNA	0			Adaptive Immune System;Cell Cycle;Vesicle-mediated transport;Factors involved in megakaryocyte development and platelet production	hsa05206		KIF23
NM_006522.3:1200	NS_HS_STEMCELL_V1.0+PLS_GB_APS_C10071	WNT6	mRNA	0			Signaling by GPCR;Signaling by WNT	hsa04310;hsa04340;hsa04390;hsa04550;hsa04916;hsa05166;hsa05200;hsa05205;hsa05217		WNT6
NM_003394.3:1092	NS_HS_STEMCELL_V1.0+PLS_GB_APS_C10071	WNT10B	mRNA	0			Signaling by GPCR;Signaling by WNT;Transcriptional regulation of white adipocyte differentiation	hsa04310;hsa04340;hsa04390;hsa04550;hsa04916;hsa05166;hsa05200;hsa05205;hsa05217		WNT10B
NM_001706.2:675	NS_HS_STEMCELL_V1.0+PLS_GB_APS_C10071	BCL6	mRNA	0			Signaling by Interleukins;Transcriptional Regulation by TP53;FOXO-mediated transcription	hsa04068;hsa05202		BCL6
NM_031966.3:1102	NS_HS_STEMCELL_V1.0+PLS_GB_APS_C10071	CCNB1	mRNA	0			Cell Cycle;Transcriptional Regulation by TP53;Transcriptional regulation by RUNX2	hsa04068;hsa04110;hsa04114;hsa04115;hsa04914		CCNB1
NM_021728.3:843	NS_HS_STEMCELL_V1.0+PLS_GB_APS_C10071	OTX2	mRNA	0						OTX2
NM_006289.3:1460	NS_HS_STEMCELL_V1.0+PLS_GB_APS_C10071	TLN1	mRNA	0			Nervous system development;Platelet activation# signaling and aggregation;Muscle contraction;MAPK family signaling cascades	hsa04015;hsa04510;hsa04611;hsa05166		TLN1
NM_004846.3:670	NS_HS_STEMCELL_V1.0+PLS_GB_APS_C10071	EIF4E2	mRNA	0			Interferon Signaling	hsa03013;hsa04066;hsa04150;hsa04151;hsa04211;hsa04910		EIF4E2
ERCC_00041.1:440	NS_HS_STEMCELL_V1.0+PLS_GB_APS_C10071	NEG_B(0)	mRNA	1	Negative						0
NM_001063.2:640	NS_HS_STEMCELL_V1.0+PLS_GB_APS_C10071	TF	mRNA	0			Vesicle-mediated transport;Platelet activation# signaling and aggregation;Regulation of IGF transport and uptake by IGFBPs;Transport of small molecules	hsa04066		TF
NM_002086.4:412	NS_HS_STEMCELL_V1.0+PLS_GB_APS_C10071	GRB2	mRNA	0			Signaling by Interleukins;Intracellular signaling by second messengers;Adaptive Immune System;Signaling by SCF-KIT;Cell-Cell communication;Signaling by NTRKs;Signaling by Rho GTPases# Miro GTPases and RHOBTB3;Vesicle-mediated transport;Cell surface interactions at the vascular wall;Signaling by GPCR;Platelet activation# signaling and aggregation;Nervous system development;Infectious disease;MAPK …	hsa04010;hsa04012;hsa04014;hsa04062;hsa04068;hsa04072;hsa04151;hsa04320;hsa04380;hsa04510;hsa04540;hsa04550;hsa04630;hsa04650;hsa04660;hsa04662;hsa04664;hsa04722;hsa04910;hsa04912;hsa04915;hsa04917;hsa05034;hsa05160;hsa05161;hsa05200;hsa05203;hsa05205;hsa05206;hsa05211;hsa05213;hsa05214;hsa05215;hsa05220;hsa05221;hsa05223;hsa05231		GRB2
NM_000051.3:393	NS_HS_STEMCELL_V1.0+PLS_GB_APS_C10071	ATM	mRNA	0			Cell Cycle;Autophagy;Cellular Senescence;Cellular response to heat stress;Transcriptional Regulation by TP53;DNA Repair	hsa04064;hsa04068;hsa04110;hsa04115;hsa04210;hsa05166;hsa05202;hsa05206		ATM
NM_004805.3:102	NS_HS_STEMCELL_V1.0+PLS_GB_APS_C10071	POLR2D	mRNA	0			Cell Cycle;Infectious disease;Gene Silencing by RNA;Transcriptional Regulation by TP53;Activation of anterior HOX genes in hindbrain development during early embryogenesis;DNA Repair;Metabolism of RNA;Signaling by Nuclear Receptors	hsa05016;hsa05169		POLR2D
NM_022821.2:740	NS_HS_STEMCELL_V1.0+PLS_GB_APS_C10071	ELOVL1	mRNA	0			Metabolism of lipids	hsa00062		ELOVL1
NM_000212.2:1131	NS_HS_STEMCELL_V1.0+PLS_GB_APS_C10071	ITGB3	mRNA	0			Extracellular matrix organization;Platelet activation# signaling and aggregation;Cell surface interactions at the vascular wall;Nervous system development;MAPK family signaling cascades	hsa04015;hsa04145;hsa04151;hsa04380;hsa04510;hsa04512;hsa04611;hsa04640;hsa04810;hsa04919;hsa05205;hsa05206;hsa05410;hsa05412;hsa05414		ITGB3
NM_017610.6:925	NS_HS_STEMCELL_V1.0+PLS_GB_APS_C10071	RNF111	mRNA	0			Signaling by TGFB family members;Adaptive Immune System;DNA Repair			RNF111
NM_001195054.1:450	NS_HS_STEMCELL_V1.0+PLS_GB_APS_C10071	DDIT3	mRNA	0			FOXO-mediated transcription;Cellular response to starvation	hsa04010;hsa04141;hsa04932;hsa05202		DDIT3
NM_003405.3:552	NS_HS_STEMCELL_V1.0+PLS_GB_APS_C10071	YWHAH	mRNA	0			Cell Cycle;Programmed Cell Death;Vesicle-mediated transport;Signaling by Rho GTPases# Miro GTPases and RHOBTB3;Transcriptional Regulation by TP53	hsa04110;hsa04114;hsa04151;hsa04390;hsa05169;hsa05203		YWHAH
NM_006826.3:558	NS_HS_STEMCELL_V1.0+PLS_GB_APS_C10071	YWHAQ	mRNA	0			Cell Cycle;Programmed Cell Death;Vesicle-mediated transport;Signaling by Rho GTPases# Miro GTPases and RHOBTB3;Transcriptional Regulation by TP53;FOXO-mediated transcription	hsa04110;hsa04114;hsa04151;hsa04390;hsa05130;hsa05161;hsa05169;hsa05203		YWHAQ
NM_005354.4:955	NS_HS_STEMCELL_V1.0+PLS_GB_APS_C10071	JUND	mRNA	0			Signaling by Nuclear Receptors;Signaling by NTRKs	hsa04010;hsa04380		JUND
NM_003400.3:3640	NS_HS_STEMCELL_V1.0+PLS_GB_APS_C10071	XPO1	mRNA	0			Signaling by TGFB family members;Cell Cycle;Infectious disease;Signaling by Rho GTPases# Miro GTPases and RHOBTB3;Signaling by WNT;Metabolism of RNA;MAPK family signaling cascades;Signaling by Nuclear Receptors	hsa03013;hsa05164;hsa05166;hsa05169		XPO1
purespike1.1:0	NS_HS_STEMCELL_V1.0+PLS_GB_APS_C10071	purespike1.1	mRNA	1
NM_181673.2:1550	NS_HS_STEMCELL_V1.0+PLS_GB_APS_C10071	OGT	mRNA	0			Chromatin modifying enzymes;Programmed Cell Death;Deubiquitination	hsa04931		OGT
NM_001135935.1:910	NS_HS_STEMCELL_V1.0+PLS_GB_APS_C10071	POSTN	mRNA	0						POSTN
NM_001199741.1:600	NS_HS_STEMCELL_V1.0+PLS_GB_APS_C10071	GADD45A	mRNA	0			Transcriptional Regulation by TP53;FOXO-mediated transcription	hsa04010;hsa04068;hsa04110;hsa04115		GADD45A
NM_014247.2:3445	NS_HS_STEMCELL_V1.0+PLS_GB_APS_C10071	RAPGEF2	mRNA	0			MAPK family signaling cascades	hsa04010;hsa04015		RAPGEF2
NM_000314.3:1675	NS_HS_STEMCELL_V1.0+PLS_GB_APS_C10071	PTEN	mRNA	0			Metabolism of lipids;Intracellular signaling by second messengers;Adaptive Immune System;Transcriptional Regulation by TP53;Deubiquitination;Transcriptional Regulation by MECP2	hsa00562;hsa04068;hsa04070;hsa04071;hsa04115;hsa04150;hsa04151;hsa04510;hsa04530;hsa04931;hsa05161;hsa05200;hsa05206;hsa05213;hsa05214;hsa05215;hsa05218;hsa05222;hsa05230		PTEN
NM_032704.2:505	NS_HS_STEMCELL_V1.0+PLS_GB_APS_C10071	TUBA1C	mRNA	0			Nervous system development;Neuronal System;Adaptive Immune System;Vesicle-mediated transport;Autophagy;Cell Cycle;Organelle biogenesis and maintenance;Signaling by Rho GTPases# Miro GTPases and RHOBTB3;Protein folding;Signaling by Hedgehog;Infectious disease;Factors involved in megakaryocyte development and platelet production	hsa04145;hsa04540;hsa05130		TUBA1C
NM_017617.3:8211	NS_HS_STEMCELL_V1.0+PLS_GB_APS_C10071	NOTCH1	mRNA	0			Signaling by NOTCH;Regulation of beta-cell development;Diseases of metabolism;Transcriptional regulation by RUNX3	hsa04320;hsa04330;hsa04919;hsa05020;hsa05206		NOTCH1
NM_001315.2:792	NS_HS_STEMCELL_V1.0+PLS_GB_APS_C10071	MAPK14	mRNA	0			Signaling by Interleukins;Organelle biogenesis and maintenance;Toll-like Receptor Cascades;Signaling by NTRKs;Signaling by Rho GTPases# Miro GTPases and RHOBTB3;Cellular Senescence;Transcriptional Regulation by TP53;Nervous system development;Platelet activation# signaling and aggregation;Metabolism of RNA;Infectious disease;Neutrophil degranulation	hsa04010;hsa04015;hsa04068;hsa04071;hsa04261;hsa04370;hsa04380;hsa04550;hsa04611;hsa04620;hsa04621;hsa04622;hsa04660;hsa04664;hsa04668;hsa04670;hsa04722;hsa04723;hsa04728;hsa04750;hsa04912;hsa04914;hsa04917;hsa04933;hsa05014;hsa05120;hsa05131;hsa05132;hsa05133;hsa05140;hsa05142;hsa05145;hsa05152;hsa05160;hsa05164;hsa05169;hsa05205		MAPK14
NM_001083617.1:1860	NS_HS_STEMCELL_V1.0+PLS_GB_APS_C10071	RB1CC1	mRNA	0			Autophagy	hsa04211		RB1CC1
NM_003577.2:328	NS_HS_STEMCELL_V1.0+PLS_GB_APS_C10071	UTF1	mRNA	0						UTF1
NM_004235.4:909	NS_HS_STEMCELL_V1.0+PLS_GB_APS_C10071	KLF4	mRNA	0			Transcriptional regulation of pluripotent stem cells;Peptide hormone metabolism;Transcriptional regulation of white adipocyte differentiation;FOXO-mediated transcription	hsa04550		KLF4
NM_145202.4:79	NS_HS_STEMCELL_V1.0+PLS_GB_APS_C10071	PRAP1	mRNA	0						PRAP1
NM_138930.3:856	NS_HS_STEMCELL_V1.0+PLS_GB_APS_C10071	DIABLO	mRNA	0			Programmed Cell Death			DIABLO
NM_004609.3:808	NS_HS_STEMCELL_V1.0+PLS_GB_APS_C10071	TCF15	mRNA	0						TCF15
NM_006907.2:513	NS_HS_STEMCELL_V1.0+PLS_GB_APS_C10071	PYCR1	mRNA	0			Metabolism of amino acids and derivatives	hsa00330		PYCR1
NM_014905.3:985	NS_HS_STEMCELL_V1.0+PLS_GB_APS_C10071	GLS	mRNA	0			Metabolism of amino acids and derivatives;Neuronal System;Transcriptional Regulation by TP53	hsa00220;hsa00250;hsa04724;hsa04727;hsa05206;hsa05230		GLS
NM_001005735.1:894	NS_HS_STEMCELL_V1.0+PLS_GB_APS_C10071	CHEK2	mRNA	0			Cell Cycle;Transcriptional Regulation by TP53;DNA Repair	hsa04110;hsa04115;hsa05166		CHEK2
NM_005985.3:113	NS_HS_STEMCELL_V1.0+PLS_GB_APS_C10071	SNAI1	mRNA	0			Intracellular signaling by second messengers	hsa04520		SNAI1
NM_001127217.2:1152	NS_HS_STEMCELL_V1.0+PLS_GB_APS_C10071	SMAD9	mRNA	0			Signaling by TGFB family members	hsa04350;hsa04550		SMAD9
NM_003234.1:1220	NS_HS_STEMCELL_V1.0+PLS_GB_APS_C10071	TFRC	mRNA	1	Housekeeping					TFRC
NM_005221.5:575	NS_HS_STEMCELL_V1.0+PLS_GB_APS_C10071	DLX5	mRNA	0			Transcriptional regulation by RUNX2	hsa04550		DLX5
NM_002229.2:1155	NS_HS_STEMCELL_V1.0+PLS_GB_APS_C10071	JUNB	mRNA	0			Signaling by TGFB family members;Signaling by NTRKs;Signaling by Interleukins	hsa04380;hsa04668		JUNB
NM_022454.3:824	NS_HS_STEMCELL_V1.0+PLS_GB_APS_C10071	SOX17	mRNA	0			Signaling by WNT	hsa04310		SOX17
NM_004180.2:158	NS_HS_STEMCELL_V1.0+PLS_GB_APS_C10071	TANK	mRNA	0			Toll-like Receptor Cascades	hsa04622		TANK
NM_032804.6:630	NS_HS_STEMCELL_V1.0+PLS_GB_APS_C10071	ADO	mRNA	0			Metabolism of amino acids and derivatives			ADO
NM_001098210.1:1815	NS_HS_STEMCELL_V1.0+PLS_GB_APS_C10071	CTNNB1	mRNA	0			Signaling by WNT;Programmed Cell Death;Cell-Cell communication;Signaling by Rho GTPases# Miro GTPases and RHOBTB3;Peptide hormone metabolism;Infectious disease;Transcriptional regulation by RUNX3	hsa04015;hsa04310;hsa04390;hsa04510;hsa04520;hsa04530;hsa04550;hsa04670;hsa04916;hsa04919;hsa05100;hsa05130;hsa05166;hsa05200;hsa05205;hsa05210;hsa05213;hsa05215;hsa05216;hsa05217;hsa05412		CTNNB1
NM_001171039.1:80	NS_HS_STEMCELL_V1.0+PLS_GB_APS_C10071	ASMT	mRNA	0			Metabolism of amino acids and derivatives	hsa00380		ASMT
NM_003746.2:262	NS_HS_STEMCELL_V1.0+PLS_GB_APS_C10071	DYNLL1	mRNA	0			Adaptive Immune System;Programmed Cell Death;Cell Cycle;Autophagy;Organelle biogenesis and maintenance;Signaling by Rho GTPases# Miro GTPases and RHOBTB3;Vesicle-mediated transport;Infectious disease;Neutrophil degranulation			DYNLL1
NM_002733.3:825	NS_HS_STEMCELL_V1.0+PLS_GB_APS_C10071	PRKAG1	mRNA	0			Vesicle-mediated transport;Neuronal System;Organelle biogenesis and maintenance;Autophagy;MTOR signalling;Transcriptional Regulation by TP53	hsa04068;hsa04152;hsa04211;hsa04213;hsa04710;hsa04910;hsa04920;hsa04921;hsa04922;hsa04931;hsa04932;hsa05410		PRKAG1
NM_006885.3:4855	NS_HS_STEMCELL_V1.0+PLS_GB_APS_C10071	ZFHX3	mRNA	0			Transcriptional regulation by RUNX3	hsa04550		ZFHX3
NM_006238.4:895	NS_HS_STEMCELL_V1.0+PLS_GB_APS_C10071	PPARD	mRNA	0			Metabolism of lipids;The citric acid (TCA) cycle and respiratory electron transport;Nuclear Receptor transcription pathway;Signaling by Nuclear Receptors	hsa03320;hsa04310;hsa05200;hsa05221		PPARD
NM_001999.3:8726	NS_HS_STEMCELL_V1.0+PLS_GB_APS_C10071	FBN2	mRNA	0			Extracellular matrix organization			FBN2
NM_012177.3:898	NS_HS_STEMCELL_V1.0+PLS_GB_APS_C10071	FBXO5	mRNA	0			Cell Cycle	hsa04114		FBXO5
NM_012475.4:1248	NS_HS_STEMCELL_V1.0+PLS_GB_APS_C10071	USP21	mRNA	0			Deubiquitination			USP21
NM_004452.3:952	NS_HS_STEMCELL_V1.0+PLS_GB_APS_C10071	ESRRB	mRNA	0			Nuclear Receptor transcription pathway	hsa04550		ESRRB
NM_001885.1:330	NS_HS_STEMCELL_V1.0+PLS_GB_APS_C10071	CRYAB	mRNA	0			Cellular response to heat stress	hsa04141;hsa04213		CRYAB
NM_004517.2:983	NS_HS_STEMCELL_V1.0+PLS_GB_APS_C10071	ILK	mRNA	0			Cell-Cell communication	hsa03320;hsa04510;hsa05100;hsa05213		ILK
NM_001193508.1:1140	NS_HS_STEMCELL_V1.0+PLS_GB_APS_C10071	REST	mRNA	0			Infectious disease;Intracellular signaling by second messengers;Signaling by NTRKs;Chromatin modifying enzymes	hsa04550;hsa05016		REST
NM_012479.4:389	NS_HS_STEMCELL_V1.0+PLS_GB_APS_C10071	YWHAG	mRNA	0			Cell Cycle;Programmed Cell Death;Vesicle-mediated transport;Organelle biogenesis and maintenance;Signaling by Rho GTPases# Miro GTPases and RHOBTB3;Transcriptional Regulation by TP53;FOXO-mediated transcription	hsa04110;hsa04114;hsa04151;hsa04390;hsa05169;hsa05203		YWHAG
NM_005917.3:970	NS_HS_STEMCELL_V1.0+PLS_GB_APS_C10071	MDH1	mRNA	0			Metabolism of carbohydrates	hsa00270;hsa00620;hsa00630		MDH1
NM_003106.3:1043	NS_HS_STEMCELL_V1.0+PLS_GB_APS_C10071	SOX2	mRNA	0			Signaling by Interleukins;Signaling by WNT;Transcriptional regulation of pluripotent stem cells;Transcriptional Regulation by MECP2	hsa04390;hsa04550		SOX2
NM_002467.3:1610	NS_HS_STEMCELL_V1.0+PLS_GB_APS_C10071	MYC	mRNA	0			Signaling by TGFB family members;Cell Cycle;Signaling by NOTCH;Signaling by WNT;Signaling by Interleukins;MAPK family signaling cascades;Deubiquitination;Transcriptional regulation by the AP-2 (TFAP2) family of transcription factors;Transcriptional regulation by RUNX3;Signaling by Nuclear Receptors	hsa04010;hsa04012;hsa04110;hsa04151;hsa04310;hsa04350;hsa04390;hsa04550;hsa04630;hsa04919;hsa05161;hsa05166;hsa05169;hsa05200;hsa05202;hsa05205;hsa05206;hsa05210;hsa05213;hsa05216;hsa05219;hsa05220;hsa05221;hsa05222;hsa05230		MYC
NM_020634.1:955	NS_HS_STEMCELL_V1.0+PLS_GB_APS_C10071	GDF3	mRNA	0						GDF3
NM_007278.1:233	NS_HS_STEMCELL_V1.0+PLS_GB_APS_C10071	GABARAP	mRNA	0			Vesicle-mediated transport;Autophagy	hsa04068;hsa04140;hsa04727		GABARAP
NM_016142.2:1000	NS_HS_STEMCELL_V1.0+PLS_GB_APS_C10071	HSD17B12	mRNA	0			Metabolism of lipids	hsa00062		HSD17B12
NM_012423.3:443	NS_HS_STEMCELL_V1.0+PLS_GB_APS_C10071	RPL13A	mRNA	1	Housekeeping					RPL13A
NM_212472.1:367	NS_HS_STEMCELL_V1.0+PLS_GB_APS_C10071	PRKAR1A	mRNA	0			Signaling by GPCR;Intracellular signaling by second messengers;Neuronal System;Integration of energy metabolism;Transport of small molecules;Signaling by Hedgehog;Infectious disease;Factors involved in megakaryocyte development and platelet production	hsa04210;hsa04910		PRKAR1A
NM_007349.3:1025	NS_HS_STEMCELL_V1.0+PLS_GB_APS_C10071	PAXIP1	mRNA	0			Activation of anterior HOX genes in hindbrain development during early embryogenesis;DNA Repair			PAXIP1
NM_003473.2:320	NS_HS_STEMCELL_V1.0+PLS_GB_APS_C10071	STAM	mRNA	0			Signaling by Rho GTPases# Miro GTPases and RHOBTB3;Vesicle-mediated transport;Infectious disease;Deubiquitination	hsa04144;hsa04630		STAM
NM_006006.4:800	NS_HS_STEMCELL_V1.0+PLS_GB_APS_C10071	ZBTB16	mRNA	0			Adaptive Immune System;Neddylation	hsa05200;hsa05202;hsa05221		ZBTB16
NM_000411.6:812	NS_HS_STEMCELL_V1.0+PLS_GB_APS_C10071	HLCS	mRNA	0			Diseases of metabolism			HLCS
NM_001098671.1:446	NS_HS_STEMCELL_V1.0+PLS_GB_APS_C10071	RASGRP2	mRNA	0			Signaling by GPCR;Platelet activation# signaling and aggregation;Adaptive Immune System	hsa04010;hsa04014;hsa04015;hsa04062;hsa04611;hsa05200		RASGRP2
NM_006001.2:1081	NS_HS_STEMCELL_V1.0+PLS_GB_APS_C10071	TUBA3C	mRNA	0			Nervous system development;Neuronal System;Adaptive Immune System;Vesicle-mediated transport;Autophagy;Cell Cycle;Organelle biogenesis and maintenance;Signaling by Rho GTPases# Miro GTPases and RHOBTB3;Protein folding;Signaling by Hedgehog;Infectious disease;Factors involved in megakaryocyte development and platelet production	hsa04145;hsa04540;hsa05130		TUBA3C
NM_004834.3:3315	NS_HS_STEMCELL_V1.0+PLS_GB_APS_C10071	MAP4K4	mRNA	0			Cellular Senescence	hsa04010		MAP4K4
NM_016567.3:467	NS_HS_STEMCELL_V1.0+PLS_GB_APS_C10071	BCCIP	mRNA	0						BCCIP
NM_001243597.1:932	NS_HS_STEMCELL_V1.0+PLS_GB_APS_C10071	CDON	mRNA	0			Signaling by Hedgehog			CDON
NM_001237.2:1210	NS_HS_STEMCELL_V1.0+PLS_GB_APS_C10071	CCNA2	mRNA	0			Cell Cycle;Cellular Senescence;Transcriptional Regulation by TP53;Deubiquitination;DNA Repair	hsa04110;hsa04152;hsa04914;hsa05161;hsa05169;hsa05203		CCNA2
NM_014043.3:260	NS_HS_STEMCELL_V1.0+PLS_GB_APS_C10071	CHMP2B	mRNA	0			Cell Cycle;Infectious disease;Autophagy;Vesicle-mediated transport;Programmed Cell Death	hsa04144		CHMP2B
XM_372331.4:786	NS_HS_STEMCELL_V1.0+PLS_GB_APS_C10071	NKX1-2	mRNA	0
NM_022662.2:1990	NS_HS_STEMCELL_V1.0+PLS_GB_APS_C10071	ANAPC1	mRNA	0			Adaptive Immune System;Cell Cycle;Cellular Senescence	hsa04110;hsa04114;hsa04120;hsa04914;hsa05166		ANAPC1
NM_002831.5:1734	NS_HS_STEMCELL_V1.0+PLS_GB_APS_C10071	PTPN6	mRNA	0			Signaling by Interleukins;Platelet activation# signaling and aggregation;Adaptive Immune System;Signaling by SCF-KIT;Cell-Cell communication;Cell surface interactions at the vascular wall;Neutrophil degranulation;Interferon Signaling	hsa04520;hsa04630;hsa04650;hsa04660;hsa04662;hsa05140;hsa05205		PTPN6
NM_014240.2:906	NS_HS_STEMCELL_V1.0+PLS_GB_APS_C10071	LIMD1	mRNA	0			Cellular response to hypoxia	hsa04390		LIMD1
NM_004560.4:1508	NS_HS_STEMCELL_V1.0+PLS_GB_APS_C10071	ROR2	mRNA	0			Signaling by WNT			ROR2
NM_000304.3:417	NS_HS_STEMCELL_V1.0+PLS_GB_APS_C10071	PMP22	mRNA	0			Nervous system development			PMP22
NM_198156.1:420	NS_HS_STEMCELL_V1.0+PLS_GB_APS_C10071	VHL	mRNA	0			Adaptive Immune System;Cellular response to hypoxia;SUMO E3 ligases SUMOylate target proteins;Infectious disease;Neddylation;Signaling by Rho GTPases# Miro GTPases and RHOBTB3	hsa04066;hsa04120;hsa05200;hsa05211		VHL
NM_015646.5:407	NS_HS_STEMCELL_V1.0+PLS_GB_APS_C10071	RAP1B	mRNA	0			Signaling by Interleukins;Adaptive Immune System;Platelet activation# signaling and aggregation;MAPK family signaling cascades;Neutrophil degranulation	hsa04010;hsa04014;hsa04015;hsa04024;hsa04062;hsa04510;hsa04611;hsa04670;hsa04720;hsa04722;hsa04972;hsa05211		RAP1B
NM_001040002.1:455	NS_HS_STEMCELL_V1.0+PLS_GB_APS_C10071	MEOX1	mRNA	0						MEOX1
NM_152869.3:1190	NS_HS_STEMCELL_V1.0+PLS_GB_APS_C10071	RGN	mRNA	0						RGN
NM_004380.2:1301	NS_HS_STEMCELL_V1.0+PLS_GB_APS_C10071	CREBBP	mRNA	0			Metabolism of lipids;Cellular response to hypoxia;Signaling by NOTCH;Organelle biogenesis and maintenance;Regulation of beta-cell development;Signaling by WNT;SUMO E3 ligases SUMOylate target proteins;Chromatin modifying enzymes;Cellular response to heat stress;Transcriptional Regulation by TP53;Transcriptional regulation of white adipocyte differentiation;Activation of anterior HOX genes in hind…	hsa04024;hsa04066;hsa04068;hsa04110;hsa04310;hsa04330;hsa04350;hsa04520;hsa04630;hsa04720;hsa04916;hsa04919;hsa04922;hsa05016;hsa05152;hsa05161;hsa05164;hsa05166;hsa05168;hsa05169;hsa05200;hsa05203;hsa05206;hsa05211;hsa05215		CREBBP
NM_001170717.1:1341	NS_HS_STEMCELL_V1.0+PLS_GB_APS_C10071	BCAR1	mRNA	0			Platelet activation# signaling and aggregation	hsa04015;hsa04062;hsa04510;hsa04670;hsa04810;hsa05100		BCAR1
NM_014946.3:698	NS_HS_STEMCELL_V1.0+PLS_GB_APS_C10071	SPAST	mRNA	0			Cell Cycle			SPAST
NM_001243224.1:686	NS_HS_STEMCELL_V1.0+PLS_GB_APS_C10071	RAD9A	mRNA	0			Cell Cycle;Transcriptional Regulation by TP53;DNA Repair			RAD9A
NM_005253.3:935	NS_HS_STEMCELL_V1.0+PLS_GB_APS_C10071	FOSL2	mRNA	0				hsa04380		FOSL2
NM_003766.2:810	NS_HS_STEMCELL_V1.0+PLS_GB_APS_C10071	BECN1	mRNA	0			Infectious disease;Autophagy;Deubiquitination	hsa04140		BECN1
NM_003741.2:955	NS_HS_STEMCELL_V1.0+PLS_GB_APS_C10071	CHRD	mRNA	0				hsa04350		CHRD
NM_053046.3:1538	NS_HS_STEMCELL_V1.0+PLS_GB_APS_C10071	EGLN2	mRNA	0			Cellular response to hypoxia	hsa04066;hsa05200;hsa05211		EGLN2
NM_004972.3:1464	NS_HS_STEMCELL_V1.0+PLS_GB_APS_C10071	JAK2	mRNA	0			Signaling by Interleukins;MAPK family signaling cascades;Signaling by SCF-KIT;Cell Cycle;Signaling by Leptin;Chromatin modifying enzymes;Infectious disease;Interferon Signaling;Factors involved in megakaryocyte development and platelet production	hsa04062;hsa04151;hsa04550;hsa04630;hsa04725;hsa04917;hsa04920;hsa04933;hsa05140;hsa05145;hsa05152;hsa05162;hsa05164;hsa05168		JAK2
NM_001134.1:1469	NS_HS_STEMCELL_V1.0+PLS_GB_APS_C10071	AFP	mRNA	0			Regulation of IGF transport and uptake by IGFBPs	hsa04390		AFP
NM_001013742.2:1530	NS_HS_STEMCELL_V1.0+PLS_GB_APS_C10071	DGKK	mRNA	0			Signaling by GPCR;Platelet activation# signaling and aggregation	hsa04070;hsa04072;hsa05231		DGKK
NM_013267.2:1945	NS_HS_STEMCELL_V1.0+PLS_GB_APS_C10071	GLS2	mRNA	0			Metabolism of amino acids and derivatives;Neuronal System;Transcriptional Regulation by TP53	hsa00220;hsa00250;hsa04724;hsa04727;hsa05206;hsa05230		GLS2
NM_001242318.2:1170	NS_HS_STEMCELL_V1.0+PLS_GB_APS_C10071	PDE7A	mRNA	0			Signaling by GPCR			PDE7A
NM_000965.5:1585	NS_HS_STEMCELL_V1.0+PLS_GB_APS_C10071	RARB	mRNA	0			Activation of anterior HOX genes in hindbrain development during early embryogenesis;Nuclear Receptor transcription pathway;Signaling by Nuclear Receptors	hsa05200;hsa05222;hsa05223		RARB
NM_001950.3:220	NS_HS_STEMCELL_V1.0+PLS_GB_APS_C10071	E2F4	mRNA	0			Signaling by TGFB family members;Cell Cycle;Transcriptional Regulation by TP53	hsa04110;hsa04350		E2F4
NM_005406.1:2660	NS_HS_STEMCELL_V1.0+PLS_GB_APS_C10071	ROCK1	mRNA	0			Signaling by GPCR;Programmed Cell Death;Signaling by Rho GTPases# Miro GTPases and RHOBTB3;Nervous system development;Infectious disease;Neutrophil degranulation	hsa04022;hsa04024;hsa04062;hsa04071;hsa04270;hsa04350;hsa04360;hsa04510;hsa04611;hsa04670;hsa04810;hsa04921;hsa05130;hsa05131;hsa05132;hsa05200;hsa05205;hsa05206		ROCK1
NM_005417.3:1410	NS_HS_STEMCELL_V1.0+PLS_GB_APS_C10071	SRC	mRNA	0			Signaling by GPCR;Neuronal System;Intracellular signaling by second messengers;Adaptive Immune System;Signaling by SCF-KIT;Cell-Cell communication;Vesicle-mediated transport;Autophagy;Cell Cycle;Signaling by NTRKs;Signaling by Rho GTPases# Miro GTPases and RHOBTB3;Cell surface interactions at the vascular wall;Nervous system development;Platelet activation# signaling and aggregation;Infectious di…	hsa04012;hsa04015;hsa04062;hsa04144;hsa04370;hsa04510;hsa04520;hsa04530;hsa04540;hsa04611;hsa04727;hsa04750;hsa04810;hsa04912;hsa04915;hsa04917;hsa04919;hsa04921;hsa05100;hsa05120;hsa05131;hsa05152;hsa05161;hsa05203;hsa05205;hsa05219		SRC
NM_001002295.1:1691	NS_HS_STEMCELL_V1.0+PLS_GB_APS_C10071	GATA3	mRNA	0			Signaling by Interleukins;Deubiquitination;Signaling by Nuclear Receptors;Factors involved in megakaryocyte development and platelet production	hsa05321		GATA3
NM_005402.3:540	NS_HS_STEMCELL_V1.0+PLS_GB_APS_C10071	RALA	mRNA	0			Signaling by Interleukins;Vesicle-mediated transport;Signaling by NTRKs	hsa04014;hsa04015;hsa04072;hsa05200;hsa05212		RALA
NM_002202.2:1375	NS_HS_STEMCELL_V1.0+PLS_GB_APS_C10071	ISL1	mRNA	0			Nervous system development;Peptide hormone metabolism	hsa04550		ISL1
NM_025132.3:1504	NS_HS_STEMCELL_V1.0+PLS_GB_APS_C10071	WDR19	mRNA	0			Organelle biogenesis and maintenance;Signaling by Hedgehog			WDR19
NM_004725.3:775	NS_HS_STEMCELL_V1.0+PLS_GB_APS_C10071	BUB3	mRNA	0			Cell Cycle;Signaling by Rho GTPases# Miro GTPases and RHOBTB3	hsa04110;hsa05166		BUB3
NM_053067.2:990	NS_HS_STEMCELL_V1.0+PLS_GB_APS_C10071	UBQLN1	mRNA	0			Vesicle-mediated transport	hsa04141		UBQLN1
NM_001320.5:375	NS_HS_STEMCELL_V1.0+PLS_GB_APS_C10071	CSNK2B	mRNA	0			Metabolism of lipids;Intracellular signaling by second messengers;Autophagy;Cell Cycle;Signaling by WNT;Transcriptional Regulation by TP53;Nervous system development;Protein folding;Neutrophil degranulation;Cellular response to chemical stress	hsa04064;hsa04310;hsa04520;hsa04530;hsa05162;hsa05168;hsa05169		CSNK2B
NM_012301.3:2595	NS_HS_STEMCELL_V1.0+PLS_GB_APS_C10071	MAGI2	mRNA	0			Cell-Cell communication	hsa04015;hsa04530;hsa04668		MAGI2
NM_014220.2:263	NS_HS_STEMCELL_V1.0+PLS_GB_APS_C10071	TM4SF1	mRNA	0						TM4SF1
NM_003183.4:1595	NS_HS_STEMCELL_V1.0+PLS_GB_APS_C10071	ADAM17	mRNA	0			Extracellular matrix organization;Signaling by NOTCH;Signaling by Hedgehog;Infectious disease	hsa04330;hsa05010;hsa05120		ADAM17
NM_002827.3:664	NS_HS_STEMCELL_V1.0+PLS_GB_APS_C10071	PTPN1	mRNA	0			Platelet activation# signaling and aggregation;Interferon Signaling;Transcriptional Regulation by MECP2	hsa04520;hsa04910;hsa04931		PTPN1
NM_001102669.2:713	NS_HS_STEMCELL_V1.0+PLS_GB_APS_C10071	RRAS2	mRNA	0			Signaling by Rho GTPases# Miro GTPases and RHOBTB3	hsa04010;hsa04014;hsa04024;hsa04072;hsa04530;hsa04810;hsa05166;hsa05205		RRAS2
NM_002751.6:418	NS_HS_STEMCELL_V1.0+PLS_GB_APS_C10071	MAPK11	mRNA	0			Signaling by Interleukins;Organelle biogenesis and maintenance;Toll-like Receptor Cascades;Signaling by NTRKs;Signaling by Rho GTPases# Miro GTPases and RHOBTB3;Cellular Senescence;Transcriptional Regulation by TP53;Nervous system development;Metabolism of RNA	hsa04010;hsa04015;hsa04068;hsa04071;hsa04261;hsa04370;hsa04380;hsa04550;hsa04611;hsa04620;hsa04621;hsa04622;hsa04660;hsa04664;hsa04668;hsa04670;hsa04722;hsa04723;hsa04728;hsa04750;hsa04912;hsa04914;hsa04917;hsa04933;hsa05014;hsa05120;hsa05131;hsa05132;hsa05133;hsa05140;hsa05142;hsa05145;hsa05152;hsa05160;hsa05164;hsa05169;hsa05205		MAPK11
NM_001204284.1:884	NS_HS_STEMCELL_V1.0+PLS_GB_APS_C10071	PPP5C	mRNA	0			Signaling by Nuclear Receptors;MAPK family signaling cascades;DNA Repair	hsa04010		PPP5C
NM_005614.3:712	NS_HS_STEMCELL_V1.0+PLS_GB_APS_C10071	RHEB	mRNA	0			Autophagy;Intracellular signaling by second messengers;MTOR signalling;Transcriptional Regulation by TP53;Cellular response to starvation	hsa04072;hsa04150;hsa04151;hsa04152;hsa04211;hsa04910;hsa04919;hsa05231		RHEB
NM_145859.1:320	NS_HS_STEMCELL_V1.0+PLS_GB_APS_C10071	PDCD10	mRNA	0						PDCD10
NM_000402.2:1155	NS_HS_STEMCELL_V1.0+PLS_GB_APS_C10071	G6PD	mRNA	0			Transcriptional Regulation by TP53;Metabolism of carbohydrates	hsa05230		G6PD
NM_001975.2:1420	NS_HS_STEMCELL_V1.0+PLS_GB_APS_C10071	ENO2	mRNA	0			Metabolism of carbohydrates	hsa00010;hsa04066		ENO2
NM_024670.3:244	NS_HS_STEMCELL_V1.0+PLS_GB_APS_C10071	SUV39H2	mRNA	0			Chromatin modifying enzymes	hsa00310		SUV39H2
NM_000416.1:1140	NS_HS_STEMCELL_V1.0+PLS_GB_APS_C10071	IFNGR1	mRNA	0			Infectious disease;Interferon Signaling	hsa04060;hsa04066;hsa04380;hsa04630;hsa04650;hsa05132;hsa05140;hsa05142;hsa05145;hsa05152;hsa05162;hsa05164;hsa05168;hsa05321		IFNGR1
NM_005524.2:860	NS_HS_STEMCELL_V1.0+PLS_GB_APS_C10071	HES1	mRNA	0			Signaling by NOTCH;Regulation of beta-cell development;Transcriptional regulation by RUNX3;Transcriptional regulation by RUNX2	hsa04330;hsa04950		HES1
NM_005568.5:805	NS_HS_STEMCELL_V1.0+PLS_GB_APS_C10071	LHX1	mRNA	0						LHX1
NM_001626.4:699	NS_HS_STEMCELL_V1.0+PLS_GB_APS_C10071	AKT2	mRNA	0			Signaling by GPCR;Programmed Cell Death;Intracellular signaling by second messengers;Adaptive Immune System;Vesicle-mediated transport;Cell Cycle;MTOR signalling;Regulation of beta-cell development;Signaling by WNT;Transcriptional Regulation by TP53;Transcriptional regulation by RUNX2;Signaling by Nuclear Receptors;FOXO-mediated transcription	hsa04010;hsa04012;hsa04014;hsa04015;hsa04022;hsa04024;hsa04062;hsa04066;hsa04068;hsa04071;hsa04072;hsa04150;hsa04151;hsa04152;hsa04210;hsa04211;hsa04213;hsa04261;hsa04370;hsa04380;hsa04510;hsa04530;hsa04550;hsa04611;hsa04620;hsa04630;hsa04660;hsa04662;hsa04664;hsa04666;hsa04668;hsa04722;hsa04725;hsa04728;hsa04910;hsa04914;hsa04915;hsa04917;hsa04919;hsa04920;hsa04922;hsa04923;hsa04931;hsa04932;hsa…		AKT2
NM_021809.7:335	NS_HS_STEMCELL_V1.0+PLS_GB_APS_C10071	TGIF2	mRNA	0			Signaling by TGFB family members	hsa04350		TGIF2
NM_005232.4:1280	NS_HS_STEMCELL_V1.0+PLS_GB_APS_C10071	EPHA1	mRNA	0			Nervous system development;Transcriptional regulation of pluripotent stem cells	hsa04360		EPHA1
NM_002701.4:947	NS_HS_STEMCELL_V1.0+PLS_GB_APS_C10071	POU5F1	mRNA	0			Transcriptional regulation of pluripotent stem cells	hsa04550		POU5F1
NM_005534.3:799	NS_HS_STEMCELL_V1.0+PLS_GB_APS_C10071	IFNGR2	mRNA	0			Infectious disease;Interferon Signaling	hsa04060;hsa04066;hsa04380;hsa04630;hsa04650;hsa05132;hsa05140;hsa05142;hsa05145;hsa05152;hsa05162;hsa05164;hsa05168;hsa05321		IFNGR2
NM_000696.3:610	NS_HS_STEMCELL_V1.0+PLS_GB_APS_C10071	ALDH9A1	mRNA	0			Metabolism of amino acids and derivatives	hsa00010;hsa00071;hsa00280;hsa00310;hsa00330;hsa00380;hsa00620		ALDH9A1
NM_005739.3:365	NS_HS_STEMCELL_V1.0+PLS_GB_APS_C10071	RASGRP1	mRNA	0			Signaling by GPCR;Platelet activation# signaling and aggregation;Adaptive Immune System;MAPK family signaling cascades	hsa04010;hsa04014;hsa04611;hsa04660;hsa05200		RASGRP1
NM_003338.4:548	NS_HS_STEMCELL_V1.0+PLS_GB_APS_C10071	UBE2D1	mRNA	0			Signaling by TGFB family members;Cellular response to hypoxia;Adaptive Immune System;Cell Cycle;Toll-like Receptor Cascades;Cellular Senescence;Deubiquitination;Neddylation	hsa04120;hsa04141		UBE2D1
NM_138981.2:450	NS_HS_STEMCELL_V1.0+PLS_GB_APS_C10071	MAPK10	mRNA	0
NM_004555.2:2190	NS_HS_STEMCELL_V1.0+PLS_GB_APS_C10071	NFATC3	mRNA	0			Adaptive Immune System	hsa04010;hsa04022;hsa04310;hsa04360;hsa04660;hsa04662;hsa04921;hsa05161;hsa05166		NFATC3
NM_017897.2:215	NS_HS_STEMCELL_V1.0+PLS_GB_APS_C10071	OXSM	mRNA	0						OXSM
NM_004496.3:1352	NS_HS_STEMCELL_V1.0+PLS_GB_APS_C10071	FOXA1	mRNA	0			Signaling by Nuclear Receptors			FOXA1
NM_000290.3:58	NS_HS_STEMCELL_V1.0+PLS_GB_APS_C10071	PGAM2	mRNA	0			Metabolism of carbohydrates	hsa00010;hsa00260;hsa04922;hsa05230		PGAM2
ERCC_00092.1:540	NS_HS_STEMCELL_V1.0+PLS_GB_APS_C10071	POS_D(2)	mRNA	1	Positive						2
NM_005618.3:1520	NS_HS_STEMCELL_V1.0+PLS_GB_APS_C10071	DLL1	mRNA	0			Signaling by NOTCH;Transcriptional Regulation by MECP2	hsa04330		DLL1
ERCC_00098.1:785	NS_HS_STEMCELL_V1.0+PLS_GB_APS_C10071	NEG_E(0)	mRNA	1	Negative						0
NM_005647.4:592	NS_HS_STEMCELL_V1.0+PLS_GB_APS_C10071	TBL1X	mRNA	0			Metabolism of lipids;Signaling by NOTCH;Organelle biogenesis and maintenance;Chromatin modifying enzymes;Transcriptional regulation of white adipocyte differentiation;Infectious disease;Transcriptional Regulation by MECP2;Signaling by Nuclear Receptors;Cellular response to chemical stress	hsa04310		TBL1X
NM_005954.4:247	NS_HS_STEMCELL_V1.0+PLS_GB_APS_C10071	MT3	mRNA	0						MT3
NM_000362.4:1640	NS_HS_STEMCELL_V1.0+PLS_GB_APS_C10071	TIMP3	mRNA	0			Platelet activation# signaling and aggregation	hsa05205;hsa05206		TIMP3
NM_017588.2:1780	NS_HS_STEMCELL_V1.0+PLS_GB_APS_C10071	WDR5	mRNA	0			Activation of anterior HOX genes in hindbrain development during early embryogenesis;Chromatin modifying enzymes;Neddylation			WDR5
NM_000360.3:1306	NS_HS_STEMCELL_V1.0+PLS_GB_APS_C10071	TH	mRNA	0			Metabolism of amino acids and derivatives	hsa00350;hsa04728;hsa04917;hsa05012;hsa05030;hsa05031;hsa05034		TH
NM_024674.5:334	NS_HS_STEMCELL_V1.0+PLS_GB_APS_C10071	LIN28A	mRNA	0			Transcriptional regulation of pluripotent stem cells			LIN28A
NM_145871.2:306	NS_HS_STEMCELL_V1.0+PLS_GB_APS_C10071	GSTZ1	mRNA	0			Metabolism of amino acids and derivatives;The citric acid (TCA) cycle and respiratory electron transport;Biological oxidations	hsa00350		GSTZ1
NM_002144.3:438	NS_HS_STEMCELL_V1.0+PLS_GB_APS_C10071	HOXB1	mRNA	0			Activation of anterior HOX genes in hindbrain development during early embryogenesis	hsa04550		HOXB1
NM_021120.2:2030	NS_HS_STEMCELL_V1.0+PLS_GB_APS_C10071	DLG3	mRNA	0			Nervous system development;Neuronal System;MAPK family signaling cascades	hsa04390		DLG3
NM_001846.2:1150	NS_HS_STEMCELL_V1.0+PLS_GB_APS_C10071	COL4A2	mRNA	0			Extracellular matrix organization;Vesicle-mediated transport;Nervous system development	hsa04151;hsa04510;hsa04512;hsa04933;hsa04974;hsa05146;hsa05200;hsa05222		COL4A2
NM_014714.3:2216	NS_HS_STEMCELL_V1.0+PLS_GB_APS_C10071	IFT140	mRNA	0			Organelle biogenesis and maintenance;Signaling by Hedgehog			IFT140
NM_003955.4:545	NS_HS_STEMCELL_V1.0+PLS_GB_APS_C10071	SOCS3	mRNA	0			Signaling by Interleukins;Adaptive Immune System;Signaling by Leptin;Interferon Signaling;Neddylation	hsa04120;hsa04380;hsa04630;hsa04668;hsa04910;hsa04917;hsa04920;hsa04930;hsa04931;hsa04932;hsa05160;hsa05164;hsa05168		SOCS3
NM_000638.3:1346	NS_HS_STEMCELL_V1.0+PLS_GB_APS_C10071	VTN	mRNA	0			Extracellular matrix organization	hsa04151;hsa04510;hsa04512;hsa04610;hsa05205		VTN
NM_002853.3:632	NS_HS_STEMCELL_V1.0+PLS_GB_APS_C10071	RAD1	mRNA	0			Cell Cycle;Transcriptional Regulation by TP53;DNA Repair			RAD1
NM_201589.2:28	NS_HS_STEMCELL_V1.0+PLS_GB_APS_C10071	MAFA	mRNA	0			Regulation of beta-cell development	hsa04930;hsa04950		MAFA
NM_007019.3:484	NS_HS_STEMCELL_V1.0+PLS_GB_APS_C10071	UBE2C	mRNA	0			Adaptive Immune System;Cell Cycle;Cellular Senescence	hsa04120		UBE2C
NM_021204.4:927	NS_HS_STEMCELL_V1.0+PLS_GB_APS_C10071	ENOPH1	mRNA	0			Metabolism of amino acids and derivatives	hsa00270		ENOPH1
NM_032360.2:620	NS_HS_STEMCELL_V1.0+PLS_GB_APS_C10071	ACBD6	mRNA	0			Metabolism of lipids			ACBD6
NM_014143.3:501	NS_HS_STEMCELL_V1.0+PLS_GB_APS_C10071	CD274	mRNA	0			Adaptive Immune System	hsa04514		CD274
NM_002309.4:601	NS_HS_STEMCELL_V1.0+PLS_GB_APS_C10071	LIF	mRNA	0			Signaling by Interleukins	hsa04060;hsa04550;hsa04630;hsa04668		LIF
NM_007126.2:615	NS_HS_STEMCELL_V1.0+PLS_GB_APS_C10071	VCP	mRNA	0			Signaling by Rho GTPases# Miro GTPases and RHOBTB3;DNA Repair;Autophagy;Cellular response to heat stress;Transport of small molecules;Signaling by Hedgehog;Infectious disease;Deubiquitination;Neutrophil degranulation	hsa04141		VCP
NM_005026.3:2978	NS_HS_STEMCELL_V1.0+PLS_GB_APS_C10071	PIK3CD	mRNA	0			Metabolism of lipids;Intracellular signaling by second messengers;Adaptive Immune System;Nervous system development;Signaling by Interleukins	hsa00562;hsa04012;hsa04014;hsa04015;hsa04022;hsa04024;hsa04062;hsa04066;hsa04068;hsa04070;hsa04071;hsa04072;hsa04150;hsa04151;hsa04152;hsa04210;hsa04211;hsa04213;hsa04261;hsa04370;hsa04380;hsa04510;hsa04550;hsa04611;hsa04620;hsa04630;hsa04650;hsa04660;hsa04662;hsa04664;hsa04666;hsa04668;hsa04670;hsa04722;hsa04725;hsa04750;hsa04810;hsa04910;hsa04914;hsa04915;hsa04917;hsa04919;hsa04921;hsa04923;hsa…		PIK3CD
NM_030761.3:625	NS_HS_STEMCELL_V1.0+PLS_GB_APS_C10071	WNT4	mRNA	0			Signaling by GPCR;Signaling by WNT	hsa04310;hsa04340;hsa04390;hsa04550;hsa04916;hsa04919;hsa05166;hsa05200;hsa05205;hsa05217		WNT4
NM_001098517.1:1071	NS_HS_STEMCELL_V1.0+PLS_GB_APS_C10071	CADM1	mRNA	0			Cell-Cell communication	hsa04514		CADM1
NM_014034.2:350	NS_HS_STEMCELL_V1.0+PLS_GB_APS_C10071	ASF1A	mRNA	0			Cellular Senescence			ASF1A
NM_001282440.1:714	NS_HS_STEMCELL_V1.0+PLS_GB_APS_C10071	GNA12	mRNA	0			Signaling by GPCR;Platelet activation# signaling and aggregation	hsa04010;hsa04022;hsa04071;hsa04072;hsa04270;hsa04730;hsa04810;hsa05200		GNA12
NM_001135699.1:515	NS_HS_STEMCELL_V1.0+PLS_GB_APS_C10071	YWHAZ	mRNA	1	Housekeeping					YWHAZ
NM_005465.4:287	NS_HS_STEMCELL_V1.0+PLS_GB_APS_C10071	AKT3	mRNA	0			Signaling by GPCR;Programmed Cell Death;Intracellular signaling by second messengers;Adaptive Immune System;Cell Cycle;Regulation of beta-cell development;Vesicle-mediated transport;Transcriptional Regulation by TP53;Transcriptional regulation by RUNX2;Signaling by Nuclear Receptors;FOXO-mediated transcription	hsa04010;hsa04012;hsa04014;hsa04015;hsa04022;hsa04024;hsa04062;hsa04066;hsa04068;hsa04071;hsa04072;hsa04150;hsa04151;hsa04152;hsa04210;hsa04211;hsa04213;hsa04261;hsa04370;hsa04380;hsa04510;hsa04530;hsa04550;hsa04611;hsa04620;hsa04630;hsa04660;hsa04662;hsa04664;hsa04666;hsa04668;hsa04722;hsa04725;hsa04728;hsa04910;hsa04914;hsa04915;hsa04917;hsa04919;hsa04920;hsa04922;hsa04923;hsa04931;hsa04932;hsa…		AKT3
NM_001165967.1:1250	NS_HS_STEMCELL_V1.0+PLS_GB_APS_C10071	HES7	mRNA	0						HES7
NM_002391.3:112	NS_HS_STEMCELL_V1.0+PLS_GB_APS_C10071	MDK	mRNA	0			Signaling by NOTCH			MDK
NM_003243.3:1950	NS_HS_STEMCELL_V1.0+PLS_GB_APS_C10071	TGFBR3	mRNA	0						TGFBR3
NM_138957.2:430	NS_HS_STEMCELL_V1.0+PLS_GB_APS_C10071	MAPK1	mRNA	0			Signaling by TGFB family members;Programmed Cell Death;Signaling by GPCR;Neuronal System;MAPK family signaling cascades;Signaling by NODAL;Intracellular signaling by second messengers;Cell Cycle;Toll-like Receptor Cascades;Signaling by NTRKs;Signaling by Rho GTPases# Miro GTPases and RHOBTB3;Signaling by Interleukins;Cellular Senescence;Cellular response to heat stress;Nervous system development;…	hsa04010;hsa04012;hsa04014;hsa04015;hsa04022;hsa04024;hsa04062;hsa04066;hsa04068;hsa04071;hsa04072;hsa04114;hsa04150;hsa04151;hsa04261;hsa04270;hsa04320;hsa04350;hsa04360;hsa04370;hsa04380;hsa04510;hsa04520;hsa04540;hsa04550;hsa04611;hsa04620;hsa04621;hsa04650;hsa04660;hsa04662;hsa04664;hsa04666;hsa04668;hsa04713;hsa04720;hsa04722;hsa04723;hsa04724;hsa04725;hsa04726;hsa04730;hsa04810;hsa04910;hsa…		MAPK1
NM_000141.4:2204	NS_HS_STEMCELL_V1.0+PLS_GB_APS_C10071	FGFR2	mRNA	0			Intracellular signaling by second messengers;MAPK family signaling cascades	hsa04010;hsa04014;hsa04015;hsa04144;hsa04151;hsa04550;hsa04810;hsa05200;hsa05215;hsa05230		FGFR2
NM_002755.2:970	NS_HS_STEMCELL_V1.0+PLS_GB_APS_C10071	MAP2K1	mRNA	0			Signaling by Interleukins;MAPK family signaling cascades;Toll-like Receptor Cascades;Signaling by NTRKs;Nervous system development;Infectious disease	hsa04010;hsa04012;hsa04014;hsa04015;hsa04022;hsa04024;hsa04062;hsa04066;hsa04068;hsa04071;hsa04072;hsa04114;hsa04151;hsa04270;hsa04320;hsa04370;hsa04380;hsa04510;hsa04540;hsa04550;hsa04620;hsa04650;hsa04660;hsa04662;hsa04664;hsa04666;hsa04668;hsa04720;hsa04722;hsa04725;hsa04726;hsa04730;hsa04810;hsa04910;hsa04912;hsa04914;hsa04915;hsa04916;hsa04917;hsa04919;hsa04921;hsa05020;hsa05034;hsa05161;hsa…		MAP2K1
NM_005843.4:1620	NS_HS_STEMCELL_V1.0+PLS_GB_APS_C10071	STAM2	mRNA	0			Signaling by Rho GTPases# Miro GTPases and RHOBTB3;Vesicle-mediated transport;Infectious disease;Deubiquitination	hsa04144;hsa04630		STAM2
NM_022818.5:153	NS_HS_STEMCELL_V1.0+PLS_GB_APS_C10071	MAP1LC3B	mRNA	0			Infectious disease;Autophagy;Vesicle-mediated transport			MAP1LC3B
NM_016143.5:860	NS_HS_STEMCELL_V1.0+PLS_GB_APS_C10071	NSFL1C	mRNA	0			Signaling by Rho GTPases# Miro GTPases and RHOBTB3	hsa04141		NSFL1C
NM_002421.3:1117	NS_HS_STEMCELL_V1.0+PLS_GB_APS_C10071	MMP1	mRNA	0			Extracellular matrix organization;Cell surface interactions at the vascular wall;Regulation of IGF transport and uptake by IGFBPs;Signaling by Interleukins	hsa03320;hsa05200;hsa05219;hsa05323		MMP1
NM_012323.3:567	NS_HS_STEMCELL_V1.0+PLS_GB_APS_C10071	MAFF	mRNA	0			Factors involved in megakaryocyte development and platelet production			MAFF
NM_000168.5:975	NS_HS_STEMCELL_V1.0+PLS_GB_APS_C10071	GLI3	mRNA	0			Transcriptional regulation by RUNX2;Signaling by Hedgehog	hsa04024;hsa04340;hsa05200;hsa05217		GLI3
NM_145902.2:628	NS_HS_STEMCELL_V1.0+PLS_GB_APS_C10071	HMGA1	mRNA	0			Infectious disease;Cellular Senescence			HMGA1
NM_147164.1:784	NS_HS_STEMCELL_V1.0+PLS_GB_APS_C10071	CNTFR	mRNA	0			Signaling by Interleukins	hsa04060;hsa04630		CNTFR
NM_005861.2:673	NS_HS_STEMCELL_V1.0+PLS_GB_APS_C10071	STUB1	mRNA	0			Signaling by TGFB family members;Intracellular signaling by second messengers;Adaptive Immune System;Programmed Cell Death;Transcriptional regulation by RUNX2	hsa04120;hsa04141		STUB1
NM_001430.4:826	NS_HS_STEMCELL_V1.0+PLS_GB_APS_C10071	EPAS1	mRNA	0			Transcriptional regulation of pluripotent stem cells;Cellular response to hypoxia;Autophagy;Neddylation	hsa05200;hsa05211		EPAS1
NM_002998.3:815	NS_HS_STEMCELL_V1.0+PLS_GB_APS_C10071	SDC2	mRNA	0			Extracellular matrix organization;Metabolism of carbohydrates;Cell surface interactions at the vascular wall;Nervous system development;Diseases of metabolism;Regulation of IGF transport and uptake by IGFBPs	hsa04514;hsa05205		SDC2
NM_025256.5:2880	NS_HS_STEMCELL_V1.0+PLS_GB_APS_C10071	EHMT2	mRNA	0			Chromatin modifying enzymes;Epigenetic regulation of gene expression;Cellular Senescence;Transcriptional Regulation by TP53;Transcriptional Regulation by E2F6	hsa00310;hsa04211		EHMT2
purespike3.1:0	NS_HS_STEMCELL_V1.0+PLS_GB_APS_C10071	purespike3.1	mRNA	1
NM_000629.2:782	NS_HS_STEMCELL_V1.0+PLS_GB_APS_C10071	IFNAR1	mRNA	0			Infectious disease;Interferon Signaling	hsa04060;hsa04151;hsa04380;hsa04620;hsa04630;hsa04650;hsa05160;hsa05161;hsa05162;hsa05164;hsa05168		IFNAR1
NM_000419.3:740	NS_HS_STEMCELL_V1.0+PLS_GB_APS_C10071	ITGA2B	mRNA	0			Extracellular matrix organization;Platelet activation# signaling and aggregation;Nervous system development;MAPK family signaling cascades	hsa04015;hsa04151;hsa04510;hsa04512;hsa04611;hsa04640;hsa04810;hsa05200;hsa05222;hsa05410;hsa05412;hsa05414		ITGA2B
NM_001211.4:835	NS_HS_STEMCELL_V1.0+PLS_GB_APS_C10071	BUB1B	mRNA	0			Cell Cycle;Signaling by Rho GTPases# Miro GTPases and RHOBTB3	hsa04110;hsa05166		BUB1B
NM_000670.4:1112	NS_HS_STEMCELL_V1.0+PLS_GB_APS_C10071	ADH4	mRNA	0			Signaling by Nuclear Receptors;Biological oxidations	hsa00010;hsa00071;hsa00350		ADH4
NM_005343.2:396	NS_HS_STEMCELL_V1.0+PLS_GB_APS_C10071	HRAS	mRNA	0			Signaling by GPCR;Neuronal System;Adaptive Immune System;Signaling by SCF-KIT;Signaling by NTRKs;Cell surface interactions at the vascular wall;Nervous system development;MAPK family signaling cascades;Signaling by Nuclear Receptors	hsa04010;hsa04012;hsa04014;hsa04015;hsa04062;hsa04068;hsa04071;hsa04072;hsa04144;hsa04151;hsa04211;hsa04213;hsa04360;hsa04370;hsa04510;hsa04530;hsa04540;hsa04550;hsa04630;hsa04650;hsa04660;hsa04662;hsa04664;hsa04720;hsa04722;hsa04725;hsa04726;hsa04730;hsa04810;hsa04910;hsa04912;hsa04915;hsa04916;hsa04917;hsa04919;hsa04921;hsa04933;hsa05034;hsa05160;hsa05161;hsa05166;hsa05200;hsa05203;hsa05205;hsa…		HRAS
NM_030625.2:4375	NS_HS_STEMCELL_V1.0+PLS_GB_APS_C10071	TET1	mRNA	0			Epigenetic regulation of gene expression			TET1
NM_001254.3:1655	NS_HS_STEMCELL_V1.0+PLS_GB_APS_C10071	CDC6	mRNA	0			Cell Cycle	hsa04110		CDC6
NM_003204.2:660	NS_HS_STEMCELL_V1.0+PLS_GB_APS_C10071	NFE2L1	mRNA	0						NFE2L1
NM_000546.2:1330	NS_HS_STEMCELL_V1.0+PLS_GB_APS_C10071	TP53	mRNA	0			Signaling by Interleukins;Programmed Cell Death;Intracellular signaling by second messengers;Signaling by NOTCH;Cell Cycle;Cellular Senescence;SUMO E3 ligases SUMOylate target proteins;Transcriptional Regulation by TP53;Protein folding;Deubiquitination;DNA Repair;Transcriptional regulation by RUNX3;Factors involved in megakaryocyte development and platelet production	hsa04010;hsa04071;hsa04110;hsa04115;hsa04151;hsa04210;hsa04211;hsa04310;hsa04722;hsa04919;hsa05014;hsa05016;hsa05160;hsa05161;hsa05162;hsa05166;hsa05168;hsa05169;hsa05200;hsa05202;hsa05203;hsa05205;hsa05206;hsa05210;hsa05212;hsa05213;hsa05214;hsa05215;hsa05216;hsa05217;hsa05218;hsa05219;hsa05220;hsa05222;hsa05223;hsa05230		TP53
NM_003639.2:470	NS_HS_STEMCELL_V1.0+PLS_GB_APS_C10071	IKBKG	mRNA	0			Signaling by Interleukins;Adaptive Immune System;Toll-like Receptor Cascades;SUMO E3 ligases SUMOylate target proteins;Deubiquitination	hsa04010;hsa04014;hsa04062;hsa04064;hsa04151;hsa04210;hsa04380;hsa04620;hsa04621;hsa04622;hsa04660;hsa04662;hsa04668;hsa04920;hsa05120;hsa05131;hsa05142;hsa05145;hsa05160;hsa05161;hsa05166;hsa05168;hsa05169;hsa05200;hsa05203;hsa05212;hsa05215;hsa05220;hsa05221;hsa05222		IKBKG
NM_001267040.1:1994	NS_HS_STEMCELL_V1.0+PLS_GB_APS_C10071	JARID2	mRNA	0			Epigenetic regulation of gene expression	hsa04550		JARID2
NM_000280.3:1360	NS_HS_STEMCELL_V1.0+PLS_GB_APS_C10071	PAX6	mRNA	0			Activation of anterior HOX genes in hindbrain development during early embryogenesis;Regulation of beta-cell development;Peptide hormone metabolism	hsa04550;hsa04950		PAX6
NM_002007.2:688	NS_HS_STEMCELL_V1.0+PLS_GB_APS_C10071	FGF4	mRNA	0			Intracellular signaling by second messengers;MAPK family signaling cascades	hsa04010;hsa04014;hsa04015;hsa04151;hsa04810;hsa05200;hsa05218		FGF4
NM_014660.3:1755	NS_HS_STEMCELL_V1.0+PLS_GB_APS_C10071	PHF14	mRNA	0						PHF14
NM_006328.3:1995	NS_HS_STEMCELL_V1.0+PLS_GB_APS_C10071	RBM14	mRNA	0			Transcriptional regulation by RUNX2			RBM14
NM_001135211.1:885	NS_HS_STEMCELL_V1.0+PLS_GB_APS_C10071	FKBP6	mRNA	0			Cell Cycle;Gene Silencing by RNA			FKBP6
NM_003610.3:980	NS_HS_STEMCELL_V1.0+PLS_GB_APS_C10071	RAE1	mRNA	0			Cell Cycle;Interferon Signaling;Metabolism of RNA;Infectious disease;Metabolism of carbohydrates;Gene Silencing by RNA;SUMO E3 ligases SUMOylate target proteins;Cellular response to heat stress	hsa03013;hsa05164		RAE1
NM_001127325.1:290	NS_HS_STEMCELL_V1.0+PLS_GB_APS_C10071	MAD2L2	mRNA	0			DNA Repair	hsa04110;hsa04114;hsa04914;hsa05100;hsa05131		MAD2L2
NM_014553.2:312	NS_HS_STEMCELL_V1.0+PLS_GB_APS_C10071	TFCP2L1	mRNA	0						TFCP2L1
NM_001402.6:540	NS_HS_STEMCELL_V1.0+PLS_GB_APS_C10071	EEF1A1	mRNA	0			Autophagy;Cellular response to heat stress;Neutrophil degranulation	hsa03013		EEF1A1
NM_001040056.1:580	NS_HS_STEMCELL_V1.0+PLS_GB_APS_C10071	MAPK3	mRNA	0			Signaling by TGFB family members;Programmed Cell Death;MAPK family signaling cascades;Neuronal System;Interferon Signaling;Signaling by NODAL;Intracellular signaling by second messengers;Cell Cycle;Toll-like Receptor Cascades;Signaling by NTRKs;Signaling by Rho GTPases# Miro GTPases and RHOBTB3;Signaling by Interleukins;Cellular Senescence;Cellular response to heat stress;Signaling by GPCR;Nervou…	hsa04010;hsa04012;hsa04014;hsa04015;hsa04022;hsa04024;hsa04062;hsa04066;hsa04068;hsa04071;hsa04072;hsa04114;hsa04150;hsa04151;hsa04261;hsa04270;hsa04320;hsa04350;hsa04360;hsa04370;hsa04380;hsa04510;hsa04520;hsa04540;hsa04550;hsa04611;hsa04620;hsa04621;hsa04650;hsa04660;hsa04662;hsa04664;hsa04666;hsa04668;hsa04713;hsa04720;hsa04722;hsa04723;hsa04724;hsa04725;hsa04726;hsa04730;hsa04810;hsa04910;hsa…		MAPK3
NM_001130678.1:593	NS_HS_STEMCELL_V1.0+PLS_GB_APS_C10071	EIF4E	mRNA	0			Interferon Signaling;Metabolism of RNA;MTOR signalling	hsa03013;hsa04066;hsa04150;hsa04151;hsa04211;hsa04910		EIF4E
NM_004671.3:422	NS_HS_STEMCELL_V1.0+PLS_GB_APS_C10071	PIAS2	mRNA	0			Activation of anterior HOX genes in hindbrain development during early embryogenesis;SUMO E3 ligases SUMOylate target proteins	hsa04120;hsa04630;hsa05200;hsa05222		PIAS2
NM_000277.1:845	NS_HS_STEMCELL_V1.0+PLS_GB_APS_C10071	PAH	mRNA	0			Metabolism of amino acids and derivatives;Diseases of metabolism			PAH
NM_001048.3:285	NS_HS_STEMCELL_V1.0+PLS_GB_APS_C10071	SST	mRNA	0			Signaling by GPCR;Transcriptional Regulation by MECP2			SST
NM_001160210.1:1216	NS_HS_STEMCELL_V1.0+PLS_GB_APS_C10071	SLC25A13	mRNA	0			Metabolism of amino acids and derivatives;Metabolism of carbohydrates			SLC25A13
NM_001007070.1:832	NS_HS_STEMCELL_V1.0+PLS_GB_APS_C10071	SDCBP	mRNA	0			Nervous system development;Programmed Cell Death;Neutrophil degranulation			SDCBP
NM_001343.2:657	NS_HS_STEMCELL_V1.0+PLS_GB_APS_C10071	DAB2	mRNA	0			Vesicle-mediated transport	hsa04144		DAB2
NM_004064.3:802	NS_HS_STEMCELL_V1.0+PLS_GB_APS_C10071	CDKN1B	mRNA	0			Cell Cycle;Intracellular signaling by second messengers;Signaling by Rho GTPases# Miro GTPases and RHOBTB3;Cellular Senescence;Transcriptional Regulation by TP53;Signaling by Nuclear Receptors;FOXO-mediated transcription	hsa04012;hsa04066;hsa04068;hsa04110;hsa04151;hsa04933;hsa05161;hsa05162;hsa05169;hsa05200;hsa05202;hsa05203;hsa05206;hsa05215;hsa05220;hsa05222		CDKN1B
NM_001172818.1:1688	NS_HS_STEMCELL_V1.0+PLS_GB_APS_C10071	PGM1	mRNA	0			Metabolism of carbohydrates;Diseases of metabolism;Neutrophil degranulation	hsa00010		PGM1
NM_001123377.1:254	NS_HS_STEMCELL_V1.0+PLS_GB_APS_C10071	PARK7	mRNA	0			Autophagy;SUMO E3 ligases SUMOylate target proteins	hsa05012		PARK7
NM_000310.3:826	NS_HS_STEMCELL_V1.0+PLS_GB_APS_C10071	PPT1	mRNA	0			Metabolism of lipids	hsa00062		PPT1
NM_177989.2:1120	NS_HS_STEMCELL_V1.0+PLS_GB_APS_C10071	ACTL6A	mRNA	0			Chromatin modifying enzymes;Deubiquitination;DNA Repair			ACTL6A
NM_000432.3:250	NS_HS_STEMCELL_V1.0+PLS_GB_APS_C10071	MYL2	mRNA	0			Muscle contraction	hsa04261;hsa04510;hsa04530;hsa04670;hsa04810;hsa05410;hsa05414		MYL2
NM_016569.3:1945	NS_HS_STEMCELL_V1.0+PLS_GB_APS_C10071	TBX3	mRNA	0				hsa04550		TBX3
NM_001693.3:405	NS_HS_STEMCELL_V1.0+PLS_GB_APS_C10071	ATP6V1B2	mRNA	0			Transport of small molecules;Cellular response to starvation	hsa00190;hsa04145;hsa04721;hsa04966;hsa05110;hsa05120;hsa05323		ATP6V1B2
NM_002708.3:505	NS_HS_STEMCELL_V1.0+PLS_GB_APS_C10071	PPP1CA	mRNA	0			Metabolism of lipids;Signaling by GPCR;Signaling by TGFB family members	hsa03015;hsa04022;hsa04024;hsa04114;hsa04261;hsa04270;hsa04390;hsa04510;hsa04611;hsa04720;hsa04728;hsa04750;hsa04810;hsa04910;hsa04921;hsa04931;hsa05031;hsa05034;hsa05168;hsa05205		PPP1CA
NM_001789.2:1229	NS_HS_STEMCELL_V1.0+PLS_GB_APS_C10071	CDC25A	mRNA	0			Cell Cycle;Deubiquitination	hsa04110;hsa04914;hsa05206		CDC25A
NM_001276293.1:1102	NS_HS_STEMCELL_V1.0+PLS_GB_APS_C10071	NISCH	mRNA	0			Signaling by Rho GTPases# Miro GTPases and RHOBTB3			NISCH
NM_001119.4:622	NS_HS_STEMCELL_V1.0+PLS_GB_APS_C10071	ADD1	mRNA	0			Programmed Cell Death;Transport of small molecules			ADD1
NM_006169.2:1069	NS_HS_STEMCELL_V1.0+PLS_GB_APS_C10071	NNMT	mRNA	0			Metabolism of amino acids and derivatives;Biological oxidations			NNMT
NM_006246.3:1340	NS_HS_STEMCELL_V1.0+PLS_GB_APS_C10071	PPP2R5E	mRNA	0			Signaling by WNT;Intracellular signaling by second messengers;Adaptive Immune System;Cell Cycle;Signaling by Rho GTPases# Miro GTPases and RHOBTB3;MAPK family signaling cascades	hsa03015;hsa04071;hsa04114;hsa04151;hsa04152;hsa04261;hsa04728		PPP2R5E
NM_005561.3:730	NS_HS_STEMCELL_V1.0+PLS_GB_APS_C10071	LAMP1	mRNA	0			Neutrophil degranulation	hsa04145;hsa05152		LAMP1
NM_139033.2:798	NS_HS_STEMCELL_V1.0+PLS_GB_APS_C10071	MAPK7	mRNA	0			Signaling by Interleukins;Toll-like Receptor Cascades;Signaling by NTRKs;Cellular Senescence;Signaling by GPCR;Nervous system development	hsa04010;hsa04540;hsa04722;hsa04912;hsa04921;hsa05206		MAPK7
NM_001641.2:727	NS_HS_STEMCELL_V1.0+PLS_GB_APS_C10071	APEX1	mRNA	0			DNA Repair			APEX1
NM_005392.3:1354	NS_HS_STEMCELL_V1.0+PLS_GB_APS_C10071	PHF2	mRNA	0			Chromatin modifying enzymes			PHF2
NM_001202404.1:680	NS_HS_STEMCELL_V1.0+PLS_GB_APS_C10071	ALDH7A1	mRNA	0			Metabolism of amino acids and derivatives	hsa00010;hsa00071;hsa00260;hsa00280;hsa00310;hsa00330;hsa00380;hsa00620		ALDH7A1
NM_001079515.2:1540	NS_HS_STEMCELL_V1.0+PLS_GB_APS_C10071	TBCE	mRNA	0			Protein folding			TBCE
NM_005429.2:565	NS_HS_STEMCELL_V1.0+PLS_GB_APS_C10071	VEGFC	mRNA	0			Platelet activation# signaling and aggregation	hsa04014;hsa04015;hsa04060;hsa04151;hsa04510;hsa04668;hsa04933;hsa05200		VEGFC
NM_006253.4:471	NS_HS_STEMCELL_V1.0+PLS_GB_APS_C10071	PRKAB1	mRNA	0			Vesicle-mediated transport;Neuronal System;Organelle biogenesis and maintenance;Autophagy;MTOR signalling;Transcriptional Regulation by TP53	hsa04068;hsa04152;hsa04211;hsa04213;hsa04710;hsa04910;hsa04920;hsa04921;hsa04922;hsa04931;hsa04932;hsa05410		PRKAB1
NM_015994.2:390	NS_HS_STEMCELL_V1.0+PLS_GB_APS_C10071	ATP6V1D	mRNA	0			Transport of small molecules;Neutrophil degranulation;Cellular response to starvation	hsa00190;hsa04145;hsa04721;hsa04966;hsa05110;hsa05120;hsa05323		ATP6V1D
NM_006292.3:474	NS_HS_STEMCELL_V1.0+PLS_GB_APS_C10071	TSG101	mRNA	0			Infectious disease;Vesicle-mediated transport;Autophagy	hsa04144		TSG101
NM_030753.4:1006	NS_HS_STEMCELL_V1.0+PLS_GB_APS_C10071	WNT3	mRNA	0			Signaling by GPCR;Signaling by WNT	hsa04310;hsa04340;hsa04390;hsa04550;hsa04916;hsa05166;hsa05200;hsa05205;hsa05206;hsa05217		WNT3
NM_019014.3:3320	NS_HS_STEMCELL_V1.0+PLS_GB_APS_C10071	POLR1B	mRNA	1	Housekeeping					POLR1B
NM_021005.2:1530	NS_HS_STEMCELL_V1.0+PLS_GB_APS_C10071	NR2F2	mRNA	0			Transcriptional regulation of white adipocyte differentiation			NR2F2
NM_014384.2:502	NS_HS_STEMCELL_V1.0+PLS_GB_APS_C10071	ACAD8	mRNA	0			Metabolism of amino acids and derivatives	hsa00280		ACAD8
NM_003181.2:1836	NS_HS_STEMCELL_V1.0+PLS_GB_APS_C10071	TBXT	mRNA	0						TBXT
NM_000257.2:1916	NS_HS_STEMCELL_V1.0+PLS_GB_APS_C10071	MYH7	mRNA	0				hsa04022;hsa04261;hsa04530;hsa05410;hsa05414;hsa05416		MYH7
NM_014213.3:1365	NS_HS_STEMCELL_V1.0+PLS_GB_APS_C10071	HOXD9	mRNA	0						HOXD9
NM_001136022.2:2296	NS_HS_STEMCELL_V1.0+PLS_GB_APS_C10071	NFATC4	mRNA	0				hsa04022;hsa04310;hsa04360;hsa04921;hsa05161;hsa05166		NFATC4
NM_003629.3:1800	NS_HS_STEMCELL_V1.0+PLS_GB_APS_C10071	PIK3R3	mRNA	0			Metabolism of lipids;Platelet activation# signaling and aggregation;Intracellular signaling by second messengers;Signaling by Interleukins;Adaptive Immune System;Signaling by SCF-KIT;Signaling by Rho GTPases# Miro GTPases and RHOBTB3;Signaling by GPCR;Nervous system development;Signaling by Nuclear Receptors	hsa04012;hsa04014;hsa04015;hsa04022;hsa04024;hsa04062;hsa04066;hsa04068;hsa04070;hsa04071;hsa04072;hsa04150;hsa04151;hsa04152;hsa04210;hsa04211;hsa04213;hsa04261;hsa04370;hsa04380;hsa04510;hsa04550;hsa04611;hsa04620;hsa04630;hsa04650;hsa04660;hsa04662;hsa04664;hsa04666;hsa04668;hsa04670;hsa04722;hsa04725;hsa04750;hsa04810;hsa04910;hsa04914;hsa04915;hsa04917;hsa04919;hsa04921;hsa04923;hsa04930;hsa…		PIK3R3
NM_003958.3:429	NS_HS_STEMCELL_V1.0+PLS_GB_APS_C10071	RNF8	mRNA	0			Cell Cycle;DNA Repair			RNF8
NM_006311.3:1390	NS_HS_STEMCELL_V1.0+PLS_GB_APS_C10071	NCOR1	mRNA	0			Metabolism of lipids;Signaling by NOTCH;Organelle biogenesis and maintenance;Signaling by TGFB family members;Chromatin modifying enzymes;Transcriptional regulation of white adipocyte differentiation;Nuclear Receptor transcription pathway;Activation of anterior HOX genes in hindbrain development during early embryogenesis;Infectious disease;Transcriptional Regulation by MECP2;Signaling by Nuclear…	hsa04919;hsa05202		NCOR1
NM_001077700.2:646	NS_HS_STEMCELL_V1.0+PLS_GB_APS_C10071	MIER1	mRNA	0						MIER1
NM_000207.2:141	NS_HS_STEMCELL_V1.0+PLS_GB_APS_C10071	INS	mRNA	0			Vesicle-mediated transport;Intracellular signaling by second messengers;Integration of energy metabolism;Regulation of beta-cell development;Peptide hormone metabolism;FOXO-mediated transcription;Amyloid fiber formation	hsa04014;hsa04015;hsa04022;hsa04066;hsa04068;hsa04072;hsa04114;hsa04140;hsa04150;hsa04151;hsa04152;hsa04211;hsa04213;hsa04810;hsa04910;hsa04911;hsa04914;hsa04917;hsa04923;hsa04930;hsa04931;hsa04932;hsa04950;hsa04960;hsa05215		INS
NM_001005271.2:2310	NS_HS_STEMCELL_V1.0+PLS_GB_APS_C10071	CHD3	mRNA	0			Infectious disease;Intracellular signaling by second messengers;Epigenetic regulation of gene expression;SUMO E3 ligases SUMOylate target proteins;Chromatin modifying enzymes;Transcriptional Regulation by TP53			CHD3
NM_003068.3:740	NS_HS_STEMCELL_V1.0+PLS_GB_APS_C10071	SNAI2	mRNA	0			Intracellular signaling by second messengers	hsa04390;hsa04520		SNAI2
NM_002709.2:393	NS_HS_STEMCELL_V1.0+PLS_GB_APS_C10071	PPP1CB	mRNA	0			Metabolism of lipids;Cell Cycle;Signaling by TGFB family members;Signaling by Rho GTPases# Miro GTPases and RHOBTB3;MAPK family signaling cascades	hsa03015;hsa04022;hsa04024;hsa04114;hsa04261;hsa04270;hsa04390;hsa04510;hsa04611;hsa04720;hsa04728;hsa04750;hsa04810;hsa04910;hsa04921;hsa04931;hsa05031;hsa05034;hsa05168;hsa05205		PPP1CB
NM_006791.3:642	NS_HS_STEMCELL_V1.0+PLS_GB_APS_C10071	MORF4L1	mRNA	0			Chromatin modifying enzymes			MORF4L1
NM_014011.4:660	NS_HS_STEMCELL_V1.0+PLS_GB_APS_C10071	SOCS5	mRNA	0			Signaling by Interleukins;Neddylation	hsa04630;hsa04917		SOCS5
NM_001013437.1:500	NS_HS_STEMCELL_V1.0+PLS_GB_APS_C10071	SEH1L	mRNA	0			Cell Cycle;Interferon Signaling;Metabolism of RNA;Infectious disease;Metabolism of carbohydrates;Signaling by Rho GTPases# Miro GTPases and RHOBTB3;Gene Silencing by RNA;SUMO E3 ligases SUMOylate target proteins;Cellular response to heat stress;Cellular response to starvation	hsa03013		SEH1L
NM_003318.3:1200	NS_HS_STEMCELL_V1.0+PLS_GB_APS_C10071	TTK	mRNA	0				hsa04110		TTK
NM_198253.2:3131	NS_HS_STEMCELL_V1.0+PLS_GB_APS_C10071	TERT	mRNA	0			Signaling by WNT;Cell Cycle	hsa05166		TERT
NM_001134462.1:21	NS_HS_STEMCELL_V1.0+PLS_GB_APS_C10071	NOTO	mRNA	0						NOTO
NM_002268.5:295	NS_HS_STEMCELL_V1.0+PLS_GB_APS_C10071	KPNA4	mRNA	0			Infectious disease;Interferon Signaling			KPNA4
NM_005454.2:588	NS_HS_STEMCELL_V1.0+PLS_GB_APS_C10071	CER1	mRNA	0			Signaling by TGFB family members;Signaling by NODAL	hsa04310		CER1
NM_001110.2:1930	NS_HS_STEMCELL_V1.0+PLS_GB_APS_C10071	ADAM10	mRNA	0			Extracellular matrix organization;Signaling by NOTCH;Nervous system development;Regulation of IGF transport and uptake by IGFBPs;Neutrophil degranulation;Amyloid fiber formation	hsa05010;hsa05120		ADAM10
NM_032514.2:404	NS_HS_STEMCELL_V1.0+PLS_GB_APS_C10071	MAP1LC3A	mRNA	0			Autophagy			MAP1LC3A
NM_172341.1:250	NS_HS_STEMCELL_V1.0+PLS_GB_APS_C10071	PSENEN	mRNA	0			Nervous system development;Signaling by NOTCH;Amyloid fiber formation	hsa04330;hsa05010		PSENEN
NM_006288.2:135	NS_HS_STEMCELL_V1.0+PLS_GB_APS_C10071	THY1	mRNA	0				hsa04670		THY1
NM_001032281.2:738	NS_HS_STEMCELL_V1.0+PLS_GB_APS_C10071	TFPI	mRNA	0			Formation of Fibrin Clot (Clotting Cascade)	hsa04610		TFPI
NM_007178.3:630	NS_HS_STEMCELL_V1.0+PLS_GB_APS_C10071	STRAP	mRNA	0			Signaling by TGFB family members	hsa03013		STRAP
NM_001113490.1:1210	NS_HS_STEMCELL_V1.0+PLS_GB_APS_C10071	AMOT	mRNA	0			Signaling by Hippo	hsa04390		AMOT
NM_001173984.2:850	NS_HS_STEMCELL_V1.0+PLS_GB_APS_C10071	BRD7	mRNA	0			Transcriptional Regulation by TP53			BRD7
NM_001166159.1:615	NS_HS_STEMCELL_V1.0+PLS_GB_APS_C10071	NDUFS2	mRNA	0			The citric acid (TCA) cycle and respiratory electron transport	hsa00190;hsa04932;hsa05010;hsa05012;hsa05016		NDUFS2
NM_020436.3:1845	NS_HS_STEMCELL_V1.0+PLS_GB_APS_C10071	SALL4	mRNA	0			Transcriptional regulation of pluripotent stem cells;Intracellular signaling by second messengers			SALL4
NM_000671.3:832	NS_HS_STEMCELL_V1.0+PLS_GB_APS_C10071	ADH5	mRNA	0			Biological oxidations	hsa00010;hsa00071;hsa00350		ADH5
NM_024408.3:2842	NS_HS_STEMCELL_V1.0+PLS_GB_APS_C10071	NOTCH2	mRNA	0			Signaling by NOTCH;Diseases of metabolism	hsa04320;hsa04330;hsa04919;hsa05206		NOTCH2
NM_005257.3:1736	NS_HS_STEMCELL_V1.0+PLS_GB_APS_C10071	GATA6	mRNA	0			Factors involved in megakaryocyte development and platelet production			GATA6
NM_001164104.1:2868	NS_HS_STEMCELL_V1.0+PLS_GB_APS_C10071	MOV10L1	mRNA	0			Gene Silencing by RNA			MOV10L1
NM_000088.3:4272	NS_HS_STEMCELL_V1.0+PLS_GB_APS_C10071	COL1A1	mRNA	0			Extracellular matrix organization;Platelet activation# signaling and aggregation;Adaptive Immune System;Cell surface interactions at the vascular wall;Vesicle-mediated transport;Transcriptional regulation by RUNX2	hsa04151;hsa04510;hsa04512;hsa04611;hsa04933;hsa04974;hsa05146		COL1A1
NM_001184939.1:338	NS_HS_STEMCELL_V1.0+PLS_GB_APS_C10071	EPB41L5	mRNA	0			Neuronal System			EPB41L5
ERCC_00035.1:485	NS_HS_STEMCELL_V1.0+PLS_GB_APS_C10071	POS_E(0.5)	mRNA	1	Positive						0.5
NM_003655.2:900	NS_HS_STEMCELL_V1.0+PLS_GB_APS_C10071	CBX4	mRNA	0			Intracellular signaling by second messengers;Cellular Senescence;SUMO E3 ligases SUMOylate target proteins			CBX4
NM_013369.2:1050	NS_HS_STEMCELL_V1.0+PLS_GB_APS_C10071	DNMT3L	mRNA	0			Epigenetic regulation of gene expression			DNMT3L
NM_004935.2:735	NS_HS_STEMCELL_V1.0+PLS_GB_APS_C10071	CDK5	mRNA	0			Signaling by GPCR;Signaling by NTRKs;Transcriptional Regulation by TP53;Nervous system development;Factors involved in megakaryocyte development and platelet production	hsa04360;hsa05010;hsa05030		CDK5
NM_172174.2:906	NS_HS_STEMCELL_V1.0+PLS_GB_APS_C10071	IL15	mRNA	0
NM_018055.3:320	NS_HS_STEMCELL_V1.0+PLS_GB_APS_C10071	NODAL	mRNA	0			Signaling by NODAL	hsa04350;hsa04550		NODAL
NM_181504.2:1105	NS_HS_STEMCELL_V1.0+PLS_GB_APS_C10071	PIK3R1	mRNA	0			Metabolism of lipids;Platelet activation# signaling and aggregation;Intracellular signaling by second messengers;Signaling by Interleukins;Adaptive Immune System;Signaling by SCF-KIT;Cell-Cell communication;Signaling by NTRKs;Signaling by Rho GTPases# Miro GTPases and RHOBTB3;Cell surface interactions at the vascular wall;Signaling by GPCR;Nervous system development;MAPK family signaling cascades…	hsa04012;hsa04014;hsa04015;hsa04022;hsa04024;hsa04062;hsa04066;hsa04068;hsa04070;hsa04071;hsa04072;hsa04150;hsa04151;hsa04152;hsa04210;hsa04211;hsa04213;hsa04261;hsa04370;hsa04380;hsa04510;hsa04550;hsa04611;hsa04620;hsa04630;hsa04650;hsa04660;hsa04662;hsa04664;hsa04666;hsa04668;hsa04670;hsa04722;hsa04725;hsa04750;hsa04810;hsa04910;hsa04914;hsa04915;hsa04917;hsa04919;hsa04921;hsa04923;hsa04930;hsa…		PIK3R1
NM_001200.3:1193	NS_HS_STEMCELL_V1.0+PLS_GB_APS_C10071	BMP2	mRNA	0			Extracellular matrix organization;Signaling by TGFB family members;Transcriptional regulation by RUNX2	hsa04060;hsa04340;hsa04350;hsa04390;hsa04550;hsa05200;hsa05217		BMP2
NM_002625.2:564	NS_HS_STEMCELL_V1.0+PLS_GB_APS_C10071	PFKFB1	mRNA	0			Metabolism of carbohydrates;Integration of energy metabolism	hsa04152;hsa04922		PFKFB1
NM_000660.3:1260	NS_HS_STEMCELL_V1.0+PLS_GB_APS_C10071	TGFB1	mRNA	0			Extracellular matrix organization;Platelet activation# signaling and aggregation;Infectious disease;Signaling by TGFB family members;Cell surface interactions at the vascular wall;Transcriptional regulation of white adipocyte differentiation;Signaling by Interleukins;Deubiquitination;Transcriptional regulation by RUNX3	hsa04010;hsa04060;hsa04068;hsa04110;hsa04144;hsa04350;hsa04380;hsa04390;hsa04932;hsa04933;hsa05140;hsa05142;hsa05145;hsa05146;hsa05152;hsa05161;hsa05166;hsa05200;hsa05205;hsa05210;hsa05211;hsa05212;hsa05220;hsa05321;hsa05323;hsa05410;hsa05414		TGFB1
NM_003239.2:1485	NS_HS_STEMCELL_V1.0+PLS_GB_APS_C10071	TGFB3	mRNA	0			Extracellular matrix organization;Platelet activation# signaling and aggregation	hsa04010;hsa04060;hsa04068;hsa04110;hsa04144;hsa04350;hsa04390;hsa04933;hsa05140;hsa05142;hsa05145;hsa05146;hsa05152;hsa05161;hsa05166;hsa05200;hsa05210;hsa05211;hsa05212;hsa05220;hsa05321;hsa05323;hsa05410;hsa05414		TGFB3
NM_001025105.1:919	NS_HS_STEMCELL_V1.0+PLS_GB_APS_C10071	CSNK1A1	mRNA	0			Signaling by WNT;Signaling by Hedgehog;Infectious disease	hsa04310;hsa04340		CSNK1A1
NM_001130725.1:426	NS_HS_STEMCELL_V1.0+PLS_GB_APS_C10071	PSMB5	mRNA	0			Metabolism of amino acids and derivatives;Programmed Cell Death;Adaptive Immune System;Cellular response to hypoxia;Intracellular signaling by second messengers;Signaling by NOTCH;Infectious disease;Cell Cycle;Signaling by WNT;Nervous system development;Transport of small molecules;Signaling by Interleukins;Metabolism of RNA;Signaling by Hedgehog;MAPK family signaling cascades;Deubiquitination;Tr…			PSMB5
NM_001485.2:983	NS_HS_STEMCELL_V1.0+PLS_GB_APS_C10071	GBX2	mRNA	0						GBX2
NM_000090.3:180	NS_HS_STEMCELL_V1.0+PLS_GB_APS_C10071	COL3A1	mRNA	0			Extracellular matrix organization;Adaptive Immune System;Vesicle-mediated transport;Nervous system development	hsa04611;hsa04933;hsa04974;hsa05146		COL3A1
NM_006600.3:914	NS_HS_STEMCELL_V1.0+PLS_GB_APS_C10071	NUDC	mRNA	0			Cell Cycle;Signaling by Rho GTPases# Miro GTPases and RHOBTB3			NUDC
NM_004882.3:1067	NS_HS_STEMCELL_V1.0+PLS_GB_APS_C10071	CIR1	mRNA	0				hsa04330		CIR1
NM_002065.6:1485	NS_HS_STEMCELL_V1.0+PLS_GB_APS_C10071	GLUL	mRNA	0			Metabolism of amino acids and derivatives;Neuronal System	hsa00220;hsa00250;hsa00630;hsa04724;hsa04727		GLUL
NM_005651.2:495	NS_HS_STEMCELL_V1.0+PLS_GB_APS_C10071	TDO2	mRNA	0			Metabolism of amino acids and derivatives	hsa00380		TDO2
NM_012183.2:1061	NS_HS_STEMCELL_V1.0+PLS_GB_APS_C10071	FOXD3	mRNA	0			Transcriptional regulation of pluripotent stem cells			FOXD3
NM_015023.4:860	NS_HS_STEMCELL_V1.0+PLS_GB_APS_C10071	WDTC1	mRNA	0			Neddylation			WDTC1
NM_001330322.2:1173	NS_HS_STEMCELL_V1.0+PLS_GB_APS_C10071	HOXB3	mRNA	0			Activation of anterior HOX genes in hindbrain development during early embryogenesis			HOXB3
NM_138387.3:806	NS_HS_STEMCELL_V1.0+PLS_GB_APS_C10071	G6PC3	mRNA	0			Metabolism of carbohydrates;Diseases of metabolism	hsa00010;hsa04068;hsa04151;hsa04152;hsa04910;hsa04920;hsa04922;hsa04931;hsa04973		G6PC3
NM_199286.4:425	NS_HS_STEMCELL_V1.0+PLS_GB_APS_C10071	DPPA3	mRNA	0						DPPA3
NM_006206.3:1925	NS_HS_STEMCELL_V1.0+PLS_GB_APS_C10071	PDGFRA	mRNA	0			Intracellular signaling by second messengers;MAPK family signaling cascades	hsa04010;hsa04014;hsa04015;hsa04020;hsa04060;hsa04072;hsa04144;hsa04151;hsa04510;hsa04540;hsa04810;hsa05166;hsa05200;hsa05206;hsa05214;hsa05215;hsa05218;hsa05230;hsa05231		PDGFRA
NM_017907.2:344	NS_HS_STEMCELL_V1.0+PLS_GB_APS_C10071	LAMTOR1	mRNA	0			Signaling by Rho GTPases# Miro GTPases and RHOBTB3;Intracellular signaling by second messengers;Autophagy;MTOR signalling;Transcriptional Regulation by TP53;Neutrophil degranulation;Cellular response to starvation			LAMTOR1
NM_013942.3:705	NS_HS_STEMCELL_V1.0+PLS_GB_APS_C10071	PAX3	mRNA	0			Chromatin modifying enzymes	hsa05202		PAX3
NM_001191022.1:490	NS_HS_STEMCELL_V1.0+PLS_GB_APS_C10071	CTCF	mRNA	0			Activation of anterior HOX genes in hindbrain development during early embryogenesis			CTCF
NM_203486.2:1842	NS_HS_STEMCELL_V1.0+PLS_GB_APS_C10071	DLL3	mRNA	0				hsa04330		DLL3
NM_002080.3:674	NS_HS_STEMCELL_V1.0+PLS_GB_APS_C10071	GOT2	mRNA	0			Metabolism of amino acids and derivatives;Metabolism of carbohydrates	hsa00220;hsa00250;hsa00270;hsa00330;hsa00350		GOT2
NM_006244.3:1122	NS_HS_STEMCELL_V1.0+PLS_GB_APS_C10071	PPP2R5B	mRNA	0			Signaling by WNT;Intracellular signaling by second messengers;Adaptive Immune System;Cell Cycle;Signaling by Rho GTPases# Miro GTPases and RHOBTB3;MAPK family signaling cascades	hsa03015;hsa04071;hsa04114;hsa04151;hsa04152;hsa04261;hsa04728		PPP2R5B
NM_006161.2:259	NS_HS_STEMCELL_V1.0+PLS_GB_APS_C10071	NEUROG1	mRNA	0				hsa04550		NEUROG1
NM_001255.2:430	NS_HS_STEMCELL_V1.0+PLS_GB_APS_C10071	CDC20	mRNA	0			Adaptive Immune System;Cell Cycle;Signaling by Rho GTPases# Miro GTPases and RHOBTB3;Deubiquitination	hsa04110;hsa04114;hsa04120;hsa05166;hsa05203		CDC20
NM_006617.1:2345	NS_HS_STEMCELL_V1.0+PLS_GB_APS_C10071	NES	mRNA	0						NES
NM_003877.3:1020	NS_HS_STEMCELL_V1.0+PLS_GB_APS_C10071	SOCS2	mRNA	0			Signaling by Interleukins;Neddylation	hsa04630;hsa04910;hsa04917;hsa04930		SOCS2
NM_012238.4:840	NS_HS_STEMCELL_V1.0+PLS_GB_APS_C10071	SIRT1	mRNA	0			Epigenetic regulation of gene expression;Cellular response to heat stress;FOXO-mediated transcription	hsa04068;hsa04152;hsa04211;hsa04213;hsa04922;hsa05031;hsa05206		SIRT1
NM_002128.4:208	NS_HS_STEMCELL_V1.0+PLS_GB_APS_C10071	HMGB1	mRNA	0			Signaling by Interleukins;Programmed Cell Death;Adaptive Immune System;Toll-like Receptor Cascades;Neutrophil degranulation			HMGB1
NM_002006.4:620	NS_HS_STEMCELL_V1.0+PLS_GB_APS_C10071	FGF2	mRNA	0			Extracellular matrix organization;Intracellular signaling by second messengers;Transcriptional regulation of pluripotent stem cells;Signaling by Interleukins;MAPK family signaling cascades	hsa04010;hsa04014;hsa04015;hsa04151;hsa04550;hsa04810;hsa05200;hsa05205;hsa05218		FGF2
NM_014292.3:1157	NS_HS_STEMCELL_V1.0+PLS_GB_APS_C10071	CBX6	mRNA	0			Intracellular signaling by second messengers;Cellular Senescence			CBX6
NM_175850.1:1950	NS_HS_STEMCELL_V1.0+PLS_GB_APS_C10071	DNMT3B	mRNA	0			Epigenetic regulation of gene expression;SUMO E3 ligases SUMOylate target proteins	hsa00270;hsa05206		DNMT3B
NM_001664.2:715	NS_HS_STEMCELL_V1.0+PLS_GB_APS_C10071	RHOA	mRNA	0			Signaling by TGFB family members;Platelet activation# signaling and aggregation;Signaling by NTRKs;Signaling by Rho GTPases# Miro GTPases and RHOBTB3;Signaling by WNT;Nervous system development;Signaling by GPCR;Deubiquitination;Neutrophil degranulation	hsa04014;hsa04015;hsa04022;hsa04024;hsa04062;hsa04071;hsa04072;hsa04144;hsa04270;hsa04310;hsa04350;hsa04360;hsa04510;hsa04520;hsa04530;hsa04611;hsa04660;hsa04670;hsa04722;hsa04810;hsa04921;hsa04972;hsa05100;hsa05130;hsa05133;hsa05152;hsa05200;hsa05203;hsa05205;hsa05206;hsa05210		RHOA
NM_021135.5:1954	NS_HS_STEMCELL_V1.0+PLS_GB_APS_C10071	RPS6KA2	mRNA	0			Signaling by Interleukins;Neuronal System;Toll-like Receptor Cascades;Signaling by NTRKs;Cellular Senescence;Signaling by GPCR;Nervous system development	hsa04010;hsa04114;hsa04150;hsa04720;hsa04722;hsa04914;hsa04931		RPS6KA2
NM_003240.2:1283	NS_HS_STEMCELL_V1.0+PLS_GB_APS_C10071	LEFTY2	mRNA	0			Platelet activation# signaling and aggregation;Signaling by NODAL	hsa04350;hsa04550		LEFTY2
NM_016510.5:175	NS_HS_STEMCELL_V1.0+PLS_GB_APS_C10071	SCLY	mRNA	0			Metabolism of amino acids and derivatives			SCLY
NM_000657.2:947	NS_HS_STEMCELL_V1.0+PLS_GB_APS_C10071	BCL2	mRNA	0			Signaling by Interleukins;Programmed Cell Death;Signaling by Nuclear Receptors	hsa04064;hsa04066;hsa04071;hsa04141;hsa04151;hsa04210;hsa04261;hsa04510;hsa04630;hsa04722;hsa04725;hsa04933;hsa05014;hsa05145;hsa05152;hsa05161;hsa05169;hsa05200;hsa05206;hsa05210;hsa05215;hsa05222		BCL2
NM_001127891.1:1570	NS_HS_STEMCELL_V1.0+PLS_GB_APS_C10071	MMP2	mRNA	0			Extracellular matrix organization;Nervous system development;Regulation of IGF transport and uptake by IGFBPs;Signaling by Interleukins;Signaling by Nuclear Receptors	hsa04670;hsa04912;hsa04915;hsa04933;hsa05200;hsa05205;hsa05219		MMP2
NM_021818.2:345	NS_HS_STEMCELL_V1.0+PLS_GB_APS_C10071	SAV1	mRNA	0			Signaling by Hippo	hsa04390		SAV1
NM_003505.1:1094	NS_HS_STEMCELL_V1.0+PLS_GB_APS_C10071	FZD1	mRNA	0			Signaling by GPCR;Signaling by WNT	hsa04310;hsa04390;hsa04550;hsa04916;hsa05166;hsa05200;hsa05205;hsa05217		FZD1
NM_025234.1:548	NS_HS_STEMCELL_V1.0+PLS_GB_APS_C10071	WDR61	mRNA	0			Metabolism of RNA			WDR61
NM_001173479.1:1056	NS_HS_STEMCELL_V1.0+PLS_GB_APS_C10071	ARHGEF9	mRNA	0			Signaling by GPCR;Neuronal System;Signaling by Rho GTPases# Miro GTPases and RHOBTB3			ARHGEF9
NM_005125.1:620	NS_HS_STEMCELL_V1.0+PLS_GB_APS_C10071	CCS	mRNA	0			Cellular response to chemical stress	hsa05014		CCS
NM_000358.2:2030	NS_HS_STEMCELL_V1.0+PLS_GB_APS_C10071	TGFBI	mRNA	0			Amyloid fiber formation			TGFBI
NM_005022.2:228	NS_HS_STEMCELL_V1.0+PLS_GB_APS_C10071	PFN1	mRNA	0			Signaling by WNT;Platelet activation# signaling and aggregation;Signaling by Rho GTPases# Miro GTPases and RHOBTB3;Nervous system development	hsa04015;hsa04810;hsa05131;hsa05132		PFN1
NM_001030272.1:840	NS_HS_STEMCELL_V1.0+PLS_GB_APS_C10071	ARNTL	mRNA	0			Metabolism of lipids	hsa04710;hsa04728;hsa05168		ARNTL
NM_003161.2:106	NS_HS_STEMCELL_V1.0+PLS_GB_APS_C10071	RPS6KB1	mRNA	0			MTOR signalling	hsa04012;hsa04066;hsa04150;hsa04151;hsa04152;hsa04211;hsa04213;hsa04350;hsa04666;hsa04910;hsa04931;hsa05205;hsa05221;hsa05231		RPS6KB1
NM_014571.4:276	NS_HS_STEMCELL_V1.0+PLS_GB_APS_C10071	HEYL	mRNA	0			Signaling by NOTCH			HEYL
NM_198834.1:3681	NS_HS_STEMCELL_V1.0+PLS_GB_APS_C10071	ACACA	mRNA	0			Metabolism of lipids;Integration of energy metabolism;Diseases of metabolism	hsa00620;hsa00640;hsa04152;hsa04910;hsa04922		ACACA
NM_212482.1:1776	NS_HS_STEMCELL_V1.0+PLS_GB_APS_C10071	FN1	mRNA	0			Extracellular matrix organization;Platelet activation# signaling and aggregation;Cell surface interactions at the vascular wall;Regulation of IGF transport and uptake by IGFBPs;Signaling by Interleukins;MAPK family signaling cascades	hsa04151;hsa04510;hsa04512;hsa04810;hsa04933;hsa05100;hsa05146;hsa05200;hsa05205;hsa05222		FN1
NM_001127460.2:672	NS_HS_STEMCELL_V1.0+PLS_GB_APS_C10071	PAN2	mRNA	0			Metabolism of RNA			PAN2
NM_002872.4:341	NS_HS_STEMCELL_V1.0+PLS_GB_APS_C10071	RAC2	mRNA	0			Signaling by WNT;Platelet activation# signaling and aggregation;Intracellular signaling by second messengers;Signaling by Rho GTPases# Miro GTPases and RHOBTB3	hsa04010;hsa04014;hsa04015;hsa04024;hsa04062;hsa04071;hsa04310;hsa04360;hsa04370;hsa04510;hsa04520;hsa04650;hsa04662;hsa04664;hsa04666;hsa04670;hsa04810;hsa05200;hsa05210;hsa05212;hsa05231;hsa05416		RAC2
NM_001838.3:995	NS_HS_STEMCELL_V1.0+PLS_GB_APS_C10071	CCR7	mRNA	0			Signaling by GPCR	hsa04060;hsa04062;hsa05202		CCR7
NM_014412.2:906	NS_HS_STEMCELL_V1.0+PLS_GB_APS_C10071	CACYBP	mRNA	0				hsa04310		CACYBP
NM_016166.1:1870	NS_HS_STEMCELL_V1.0+PLS_GB_APS_C10071	PIAS1	mRNA	0			Interferon Signaling;SUMO E3 ligases SUMOylate target proteins;DNA Repair	hsa04120;hsa04630;hsa05160		PIAS1
ERCC_00126.1:220	NS_HS_STEMCELL_V1.0+PLS_GB_APS_C10071	NEG_F(0)	mRNA	1	Negative						0
NM_001767.3:687	NS_HS_STEMCELL_V1.0+PLS_GB_APS_C10071	CD2	mRNA	0			Cell surface interactions at the vascular wall	hsa04514;hsa04640		CD2
NM_005037.5:345	NS_HS_STEMCELL_V1.0+PLS_GB_APS_C10071	PPARG	mRNA	0			Metabolism of lipids;Intracellular signaling by second messengers;SUMO E3 ligases SUMOylate target proteins;Transcriptional regulation of white adipocyte differentiation;Nuclear Receptor transcription pathway;Transcriptional Regulation by MECP2	hsa03320;hsa04152;hsa04211;hsa04380;hsa05016;hsa05200;hsa05202;hsa05216		PPARG
NM_007361.3:1995	NS_HS_STEMCELL_V1.0+PLS_GB_APS_C10071	NID2	mRNA	0			Extracellular matrix organization			NID2
XM_011511576.3:5115	NS_HS_STEMCELL_V1.0+PLS_GB_APS_C10071	RANBP2	mRNA	0			Cell Cycle;Interferon Signaling;Metabolism of RNA;Infectious disease;Metabolism of carbohydrates;Signaling by Rho GTPases# Miro GTPases and RHOBTB3;Gene Silencing by RNA;SUMO E3 ligases SUMOylate target proteins;Cellular response to heat stress	hsa03013		RANBP2
NM_015013.3:2395	NS_HS_STEMCELL_V1.0+PLS_GB_APS_C10071	KDM1A	mRNA	0			Signaling by Rho GTPases# Miro GTPases and RHOBTB3;Intracellular signaling by second messengers;Chromatin modifying enzymes;Infectious disease;Signaling by Nuclear Receptors;Factors involved in megakaryocyte development and platelet production			KDM1A
NM_004995.2:1470	NS_HS_STEMCELL_V1.0+PLS_GB_APS_C10071	MMP14	mRNA	0			Extracellular matrix organization	hsa04668;hsa04912		MMP14
NM_004953.3:4040	NS_HS_STEMCELL_V1.0+PLS_GB_APS_C10071	EIF4G1	mRNA	0			Nervous system development;Interferon Signaling;MTOR signalling;Metabolism of RNA	hsa03013;hsa05416		EIF4G1
NM_207181.2:1080	NS_HS_STEMCELL_V1.0+PLS_GB_APS_C10071	NPHP1	mRNA	0			Organelle biogenesis and maintenance			NPHP1
NM_004232.2:1365	NS_HS_STEMCELL_V1.0+PLS_GB_APS_C10071	SOCS6	mRNA	0			Neddylation;Signaling by SCF-KIT	hsa04630;hsa04917		SOCS6
NM_006066.2:1292	NS_HS_STEMCELL_V1.0+PLS_GB_APS_C10071	AKR1A1	mRNA	0			Metabolism of carbohydrates;Biological oxidations	hsa00010		AKR1A1
NM_001005505.1:2045	NS_HS_STEMCELL_V1.0+PLS_GB_APS_C10071	CACNA2D2	mRNA	0			Muscle contraction;Neuronal System;Integration of energy metabolism	hsa04010;hsa04261;hsa04921;hsa05410;hsa05412;hsa05414		CACNA2D2
NM_007212.3:840	NS_HS_STEMCELL_V1.0+PLS_GB_APS_C10071	RNF2	mRNA	0			Intracellular signaling by second messengers;Cellular Senescence;SUMO E3 ligases SUMOylate target proteins;Transcriptional Regulation by E2F6			RNF2
NM_000268.3:1895	NS_HS_STEMCELL_V1.0+PLS_GB_APS_C10071	NF2	mRNA	0			Signaling by Rho GTPases# Miro GTPases and RHOBTB3	hsa04390		NF2
NM_013254.2:1610	NS_HS_STEMCELL_V1.0+PLS_GB_APS_C10071	TBK1	mRNA	0			Signaling by Interleukins;Toll-like Receptor Cascades;Infectious disease	hsa04014;hsa04620;hsa04622;hsa05160;hsa05161;hsa05162;hsa05164;hsa05168;hsa05169		TBK1
NM_002293.3:4915	NS_HS_STEMCELL_V1.0+PLS_GB_APS_C10071	LAMC1	mRNA	0			Extracellular matrix organization;Nervous system development;Regulation of IGF transport and uptake by IGFBPs	hsa04151;hsa04510;hsa04512;hsa05020;hsa05145;hsa05146;hsa05200;hsa05222		LAMC1
NM_004850.3:3140	NS_HS_STEMCELL_V1.0+PLS_GB_APS_C10071	ROCK2	mRNA	0			Signaling by GPCR;Signaling by Rho GTPases# Miro GTPases and RHOBTB3;Nervous system development;Infectious disease	hsa04022;hsa04024;hsa04062;hsa04071;hsa04270;hsa04310;hsa04360;hsa04510;hsa04611;hsa04670;hsa04810;hsa04921;hsa05130;hsa05131;hsa05132;hsa05200;hsa05205		ROCK2
NM_001099409.1:307	NS_HS_STEMCELL_V1.0+PLS_GB_APS_C10071	EHBP1L1	mRNA	0						EHBP1L1
NM_000016.5:1289	NS_HS_STEMCELL_V1.0+PLS_GB_APS_C10071	ACADM	mRNA	0			Metabolism of lipids	hsa00071;hsa00280;hsa00640;hsa03320		ACADM
NM_002719.3:1240	NS_HS_STEMCELL_V1.0+PLS_GB_APS_C10071	PPP2R5C	mRNA	0			Signaling by WNT;Intracellular signaling by second messengers;Adaptive Immune System;Cell Cycle;Signaling by Rho GTPases# Miro GTPases and RHOBTB3;Transcriptional Regulation by TP53;MAPK family signaling cascades	hsa03015;hsa04071;hsa04114;hsa04151;hsa04152;hsa04261;hsa04728		PPP2R5C
NR_028451.1:1290	NS_HS_STEMCELL_V1.0+PLS_GB_APS_C10071	BCAT2	mRNA	0
bindspike1.1:0	NS_HS_STEMCELL_V1.0+PLS_GB_APS_C10071	bindspike1.1	mRNA	1	Binding
NM_014169.2:770	NS_HS_STEMCELL_V1.0+PLS_GB_APS_C10071	CHMP4A	mRNA	0			Cell Cycle;Infectious disease;Autophagy;Vesicle-mediated transport;Programmed Cell Death	hsa04144		CHMP4A
NM_004387.2:1046	NS_HS_STEMCELL_V1.0+PLS_GB_APS_C10071	NKX2-5	mRNA	0			Muscle contraction			NKX2-5
NM_003238.2:1125	NS_HS_STEMCELL_V1.0+PLS_GB_APS_C10071	TGFB2	mRNA	0			Extracellular matrix organization;Platelet activation# signaling and aggregation	hsa04010;hsa04060;hsa04068;hsa04110;hsa04144;hsa04350;hsa04380;hsa04390;hsa04933;hsa05140;hsa05142;hsa05145;hsa05146;hsa05152;hsa05161;hsa05166;hsa05200;hsa05205;hsa05206;hsa05210;hsa05211;hsa05212;hsa05220;hsa05321;hsa05323;hsa05410;hsa05414		TGFB2
NM_005190.3:744	NS_HS_STEMCELL_V1.0+PLS_GB_APS_C10071	CCNC	mRNA	0			Metabolism of lipids;Signaling by NOTCH;Signaling by TGFB family members;Transcriptional regulation of white adipocyte differentiation			CCNC
NM_001031812.1:1595	NS_HS_STEMCELL_V1.0+PLS_GB_APS_C10071	CSNK1G3	mRNA	0				hsa04340		CSNK1G3
NM_004369.3:2782	NS_HS_STEMCELL_V1.0+PLS_GB_APS_C10071	COL6A3	mRNA	0			Extracellular matrix organization;Nervous system development	hsa04151;hsa04510;hsa04512;hsa04974		COL6A3
NM_004888.4:300	NS_HS_STEMCELL_V1.0+PLS_GB_APS_C10071	ATP6V1G1	mRNA	0			Transport of small molecules;Cellular response to starvation	hsa00190;hsa04145;hsa04721;hsa04966;hsa05110;hsa05120;hsa05323		ATP6V1G1
NM_006951.3:956	NS_HS_STEMCELL_V1.0+PLS_GB_APS_C10071	TAF5	mRNA	0			Infectious disease;Transcriptional Regulation by TP53	hsa05168		TAF5
NM_002027.2:349	NS_HS_STEMCELL_V1.0+PLS_GB_APS_C10071	FNTA	mRNA	0			Infectious disease;Programmed Cell Death;MAPK family signaling cascades			FNTA
ERCC_00096.1:230	NS_HS_STEMCELL_V1.0+PLS_GB_APS_C10071	NEG_A(0)	mRNA	1	Negative						0
NM_001527.1:930	NS_HS_STEMCELL_V1.0+PLS_GB_APS_C10071	HDAC2	mRNA	0			Nervous system development;Intracellular signaling by second messengers;Signaling by NOTCH;Epigenetic regulation of gene expression;SUMO E3 ligases SUMOylate target proteins;Chromatin modifying enzymes;Transcriptional Regulation by TP53;Infectious disease;Transcriptional Regulation by MECP2;FOXO-mediated transcription;Factors involved in megakaryocyte development and platelet production	hsa04110;hsa04213;hsa04330;hsa04919;hsa05016;hsa05034;hsa05169;hsa05200;hsa05202;hsa05203;hsa05220		HDAC2
NM_017553.1:3195	NS_HS_STEMCELL_V1.0+PLS_GB_APS_C10071	INO80	mRNA	0			Deubiquitination;DNA Repair			INO80
NM_001101.2:1010	NS_HS_STEMCELL_V1.0+PLS_GB_APS_C10071	ACTB	mRNA	1	Housekeeping					ACTB
NM_020159.4:2144	NS_HS_STEMCELL_V1.0+PLS_GB_APS_C10071	SMARCAD1	mRNA	0				hsa04550		SMARCAD1
NM_016823.4:455	NS_HS_STEMCELL_V1.0+PLS_GB_APS_C10071	CRK	mRNA	0			Signaling by Interleukins;Signaling by NTRKs;Platelet activation# signaling and aggregation;Infectious disease	hsa04010;hsa04012;hsa04015;hsa04062;hsa04510;hsa04666;hsa04722;hsa04810;hsa04910;hsa05100;hsa05131;hsa05200;hsa05206;hsa05211;hsa05220		CRK
NM_007023.4:882	NS_HS_STEMCELL_V1.0+PLS_GB_APS_C10071	RAPGEF4	mRNA	0			Adaptive Immune System;Integration of energy metabolism;Platelet activation# signaling and aggregation	hsa04015;hsa04024;hsa04072;hsa04261;hsa04670;hsa04911		RAPGEF4
NM_012258.3:585	NS_HS_STEMCELL_V1.0+PLS_GB_APS_C10071	HEY1	mRNA	0			Signaling by NOTCH;Transcriptional regulation by RUNX2			HEY1
NM_003010.2:771	NS_HS_STEMCELL_V1.0+PLS_GB_APS_C10071	MAP2K4	mRNA	0			Signaling by Interleukins;Toll-like Receptor Cascades;Cellular Senescence;Infectious disease	hsa04010;hsa04012;hsa04620;hsa04664;hsa04668;hsa04912;hsa05120;hsa05142;hsa05161;hsa05164;hsa05166;hsa05169		MAP2K4
NM_005194.4:540	NS_HS_STEMCELL_V1.0+PLS_GB_APS_C10071	CEBPB	mRNA	0			Cellular Senescence;Transcriptional regulation of white adipocyte differentiation;Cellular response to starvation	hsa04668;hsa05152;hsa05202		CEBPB
NM_139068.2:365	NS_HS_STEMCELL_V1.0+PLS_GB_APS_C10071	MAPK9	mRNA	0			Signaling by Interleukins;Toll-like Receptor Cascades;Cellular Senescence	hsa04010;hsa04012;hsa04014;hsa04024;hsa04068;hsa04071;hsa04141;hsa04310;hsa04380;hsa04510;hsa04620;hsa04621;hsa04622;hsa04660;hsa04664;hsa04668;hsa04722;hsa04723;hsa04728;hsa04750;hsa04910;hsa04912;hsa04914;hsa04917;hsa04920;hsa04930;hsa04931;hsa04932;hsa04933;hsa05120;hsa05131;hsa05132;hsa05133;hsa05142;hsa05145;hsa05152;hsa05160;hsa05161;hsa05164;hsa05168;hsa05169;hsa05200;hsa05210;hsa05212;hsa…		MAPK9
NM_001098531.2:1822	NS_HS_STEMCELL_V1.0+PLS_GB_APS_C10071	RAPGEF3	mRNA	0			Adaptive Immune System;Integration of energy metabolism;Platelet activation# signaling and aggregation	hsa04015;hsa04024;hsa04072;hsa04261;hsa04670;hsa04720;hsa04726		RAPGEF3
NM_181837.3:585	NS_HS_STEMCELL_V1.0+PLS_GB_APS_C10071	ORC3	mRNA	0			Cell Cycle	hsa04110		ORC3
NM_001332.2:492	NS_HS_STEMCELL_V1.0+PLS_GB_APS_C10071	CTNND2	mRNA	0						CTNND2
NM_001008493.1:702	NS_HS_STEMCELL_V1.0+PLS_GB_APS_C10071	ENAH	mRNA	0			Nervous system development;Adaptive Immune System	hsa04810		ENAH
NM_014225.3:1440	NS_HS_STEMCELL_V1.0+PLS_GB_APS_C10071	PPP2R1A	mRNA	0			Signaling by Interleukins;Signaling by GPCR;Cell Cycle;Intracellular signaling by second messengers;Adaptive Immune System;Integration of energy metabolism;Toll-like Receptor Cascades;Signaling by NTRKs;Organelle biogenesis and maintenance;Signaling by Rho GTPases# Miro GTPases and RHOBTB3;Signaling by WNT;Transcriptional Regulation by TP53;MAPK family signaling cascades;Metabolism of carbohydrat…	hsa03015;hsa04071;hsa04114;hsa04151;hsa04152;hsa04261;hsa04350;hsa04390;hsa04530;hsa04728;hsa04730;hsa05142;hsa05160		PPP2R1A
NM_016231.4:618	NS_HS_STEMCELL_V1.0+PLS_GB_APS_C10071	NLK	mRNA	0			Signaling by WNT	hsa04010;hsa04068;hsa04310;hsa04520		NLK
NM_001792.3:941	NS_HS_STEMCELL_V1.0+PLS_GB_APS_C10071	CDH2	mRNA	0			Cell-Cell communication;Regulation of IGF transport and uptake by IGFBPs	hsa04514;hsa05412		CDH2
NM_006290.2:260	NS_HS_STEMCELL_V1.0+PLS_GB_APS_C10071	TNFAIP3	mRNA	0			Deubiquitination	hsa04064;hsa04621;hsa04668;hsa05162;hsa05169		TNFAIP3
NM_001164317.1:2124	NS_HS_STEMCELL_V1.0+PLS_GB_APS_C10071	FLNB	mRNA	0			Interferon Signaling	hsa04010;hsa04510;hsa05132;hsa05205		FLNB
NM_002052.5:1774	NS_HS_STEMCELL_V1.0+PLS_GB_APS_C10071	GATA4	mRNA	0			Muscle contraction;Peptide hormone metabolism;Factors involved in megakaryocyte development and platelet production	hsa04022;hsa04919		GATA4
NM_133477.1:1145	NS_HS_STEMCELL_V1.0+PLS_GB_APS_C10071	SYNPO2	mRNA	0						SYNPO2
NM_004586.2:277	NS_HS_STEMCELL_V1.0+PLS_GB_APS_C10071	RPS6KA3	mRNA	0			Signaling by Interleukins;Neuronal System;Toll-like Receptor Cascades;Signaling by NTRKs;Cellular Senescence;Signaling by GPCR;Nervous system development	hsa04010;hsa04114;hsa04150;hsa04720;hsa04722;hsa04914;hsa04931		RPS6KA3
NM_001654.3:245	NS_HS_STEMCELL_V1.0+PLS_GB_APS_C10071	ARAF	mRNA	0			MAPK family signaling cascades	hsa04012;hsa04068;hsa04270;hsa04650;hsa04720;hsa04726;hsa04730;hsa04810;hsa04910;hsa04914;hsa05034;hsa05160;hsa05200;hsa05205;hsa05210;hsa05211;hsa05212;hsa05213;hsa05214;hsa05215;hsa05218;hsa05219;hsa05220;hsa05221;hsa05223		ARAF
NM_006743.4:560	NS_HS_STEMCELL_V1.0+PLS_GB_APS_C10071	RBM3	mRNA	0						RBM3
NM_001618.3:3016	NS_HS_STEMCELL_V1.0+PLS_GB_APS_C10071	PARP1	mRNA	0			Signaling by TGFB family members;DNA Repair;Infectious disease;SUMO E3 ligases SUMOylate target proteins	hsa04064		PARP1
NM_001317172.1:347	NS_HS_STEMCELL_V1.0+PLS_GB_APS_C10071	DLK1	mRNA	0			Signaling by NOTCH			DLK1
NM_001919.3:836	NS_HS_STEMCELL_V1.0+PLS_GB_APS_C10071	ECI1	mRNA	0			Metabolism of lipids	hsa00071		ECI1
NM_032019.5:932	NS_HS_STEMCELL_V1.0+PLS_GB_APS_C10071	HDAC10	mRNA	0			Chromatin modifying enzymes;Signaling by NOTCH	hsa05034;hsa05203		HDAC10
NM_001105.2:1665	NS_HS_STEMCELL_V1.0+PLS_GB_APS_C10071	ACVR1	mRNA	0				hsa04060;hsa04350;hsa04550		ACVR1
NM_012124.2:191	NS_HS_STEMCELL_V1.0+PLS_GB_APS_C10071	CHORDC1	mRNA	0						CHORDC1
NM_002165.2:345	NS_HS_STEMCELL_V1.0+PLS_GB_APS_C10071	ID1	mRNA	0			Cellular Senescence;Signaling by NTRKs	hsa04015;hsa04350;hsa04390;hsa04550		ID1
NM_001202.3:659	NS_HS_STEMCELL_V1.0+PLS_GB_APS_C10071	BMP4	mRNA	0			Extracellular matrix organization;Regulation of IGF transport and uptake by IGFBPs	hsa04340;hsa04350;hsa04390;hsa04550;hsa04919;hsa05200;hsa05217		BMP4
NM_003486.5:785	NS_HS_STEMCELL_V1.0+PLS_GB_APS_C10071	SLC7A5	mRNA	0			Metabolism of amino acids and derivatives;Cell surface interactions at the vascular wall;Transport of small molecules	hsa05230		SLC7A5
NM_001328.2:425	NS_HS_STEMCELL_V1.0+PLS_GB_APS_C10071	CTBP1	mRNA	0			Signaling by WNT;SUMO E3 ligases SUMOylate target proteins	hsa04310;hsa04330;hsa05200;hsa05220		CTBP1
NM_006732.2:886	NS_HS_STEMCELL_V1.0+PLS_GB_APS_C10071	FOSB	mRNA	0			Signaling by Nuclear Receptors;Signaling by NTRKs	hsa04380;hsa05030;hsa05031;hsa05034		FOSB
NR_041743.1:860	NS_HS_STEMCELL_V1.0+PLS_GB_APS_C10071	Mycoplasma	mRNA	0
NM_018189.3:270	NS_HS_STEMCELL_V1.0+PLS_GB_APS_C10071	DPPA4	mRNA	0			Transcriptional regulation of pluripotent stem cells			DPPA4
NM_001142290.2:158	NS_HS_STEMCELL_V1.0+PLS_GB_APS_C10071	MGRN1	mRNA	0			Adaptive Immune System	hsa04120		MGRN1
NM_001920.3:420	NS_HS_STEMCELL_V1.0+PLS_GB_APS_C10071	DCN	mRNA	0			Extracellular matrix organization;Metabolism of carbohydrates;Diseases of metabolism	hsa04350;hsa05205		DCN
NM_000393.3:4075	NS_HS_STEMCELL_V1.0+PLS_GB_APS_C10071	COL5A2	mRNA	0			Extracellular matrix organization;Nervous system development	hsa04974		COL5A2
NM_006301.2:800	NS_HS_STEMCELL_V1.0+PLS_GB_APS_C10071	MAP3K12	mRNA	0				hsa04010		MAP3K12
NM_032199.2:3030	NS_HS_STEMCELL_V1.0+PLS_GB_APS_C10071	ARID5B	mRNA	0			Chromatin modifying enzymes			ARID5B
NM_002354.2:499	NS_HS_STEMCELL_V1.0+PLS_GB_APS_C10071	EPCAM	mRNA	0			Cell surface interactions at the vascular wall			EPCAM
NM_001135694.2:870	NS_HS_STEMCELL_V1.0+PLS_GB_APS_C10071	VDAC3	mRNA	0			Deubiquitination;Transport of small molecules	hsa04020;hsa04022;hsa05012;hsa05016;hsa05161;hsa05166;hsa05203		VDAC3
NM_002018.2:3515	NS_HS_STEMCELL_V1.0+PLS_GB_APS_C10071	FLII	mRNA	0						FLII
bindspike3.1:0	NS_HS_STEMCELL_V1.0+PLS_GB_APS_C10071	bindspike3.1	mRNA	1	Binding
NM_001001549.2:1396	NS_HS_STEMCELL_V1.0+PLS_GB_APS_C10071	GRB10	mRNA	0			Nervous system development;Signaling by SCF-KIT			GRB10
NM_005915.4:515	NS_HS_STEMCELL_V1.0+PLS_GB_APS_C10071	MCM6	mRNA	0			Cell Cycle	hsa04110		MCM6
NM_080677.2:413	NS_HS_STEMCELL_V1.0+PLS_GB_APS_C10071	DYNLL2	mRNA	0			Adaptive Immune System;Programmed Cell Death;Cell Cycle;Autophagy;Organelle biogenesis and maintenance;Signaling by Rho GTPases# Miro GTPases and RHOBTB3;Vesicle-mediated transport;Infectious disease			DYNLL2
NM_033414.2:1260	NS_HS_STEMCELL_V1.0+PLS_GB_APS_C10071	ZNF622	mRNA	0						ZNF622
NM_024758.4:492	NS_HS_STEMCELL_V1.0+PLS_GB_APS_C10071	AGMAT	mRNA	0			Metabolism of amino acids and derivatives	hsa00330		AGMAT
NM_001010935.3:707	NS_HS_STEMCELL_V1.0+PLS_GB_APS_C10071	RAP1A	mRNA	0			Adaptive Immune System;Integration of energy metabolism;Signaling by NTRKs;Platelet activation# signaling and aggregation;MAPK family signaling cascades;Neutrophil degranulation	hsa04010;hsa04014;hsa04015;hsa04024;hsa04062;hsa04510;hsa04611;hsa04670;hsa04720;hsa04722;hsa04972;hsa05211		RAP1A
NM_001114122.2:1834	NS_HS_STEMCELL_V1.0+PLS_GB_APS_C10071	CHEK1	mRNA	0			Cell Cycle;Signaling by SCF-KIT;Transcriptional Regulation by TP53;DNA Repair;Transcriptional Regulation by E2F6	hsa04110;hsa04115;hsa05166;hsa05203		CHEK1
NM_001896.2:906	NS_HS_STEMCELL_V1.0+PLS_GB_APS_C10071	CSNK2A2	mRNA	0			Metabolism of lipids;Intracellular signaling by second messengers;Autophagy;Cell Cycle;Signaling by WNT;Transcriptional Regulation by TP53;Nervous system development;Protein folding;Cellular response to chemical stress	hsa04064;hsa04310;hsa04520;hsa04530;hsa05162;hsa05168;hsa05169		CSNK2A2
NM_005063.4:686	NS_HS_STEMCELL_V1.0+PLS_GB_APS_C10071	SCD	mRNA	0			Metabolism of lipids;Signaling by Nuclear Receptors	hsa03320;hsa04152		SCD
NM_005141.5:528	NS_HS_STEMCELL_V1.0+PLS_GB_APS_C10071	FGB	mRNA	0			Extracellular matrix organization;Platelet activation# signaling and aggregation;Adaptive Immune System;Formation of Fibrin Clot (Clotting Cascade);Toll-like Receptor Cascades;MAPK family signaling cascades	hsa04610;hsa04611		FGB
NM_004608.3:64	NS_HS_STEMCELL_V1.0+PLS_GB_APS_C10071	TBX6	mRNA	0						TBX6
NM_015384.4:5910	NS_HS_STEMCELL_V1.0+PLS_GB_APS_C10071	NIPBL	mRNA	0			Cell Cycle			NIPBL
XM_011542270.1:326	NS_HS_STEMCELL_V1.0+PLS_GB_APS_C10071	CASP9	mRNA	0
NM_000636.2:201	NS_HS_STEMCELL_V1.0+PLS_GB_APS_C10071	SOD2	mRNA	0			Signaling by Interleukins;Organelle biogenesis and maintenance;Cellular response to chemical stress;FOXO-mediated transcription	hsa04068;hsa04211;hsa04213;hsa05016		SOD2
NM_004759.3:710	NS_HS_STEMCELL_V1.0+PLS_GB_APS_C10071	MAPKAPK2	mRNA	0			Metabolism of lipids;Toll-like Receptor Cascades;Signaling by NTRKs;Signaling by Interleukins;Cellular Senescence;Cellular response to heat stress;Metabolism of RNA	hsa04010;hsa04370;hsa04722;hsa05203		MAPKAPK2
NM_002227.1:285	NS_HS_STEMCELL_V1.0+PLS_GB_APS_C10071	JAK1	mRNA	0			Signaling by Interleukins;MAPK family signaling cascades;Interferon Signaling;Infectious disease	hsa04151;hsa04380;hsa04550;hsa04630;hsa05140;hsa05145;hsa05152;hsa05160;hsa05161;hsa05162;hsa05164;hsa05166;hsa05168;hsa05169;hsa05200;hsa05203;hsa05212		JAK1
NM_002716.4:1445	NS_HS_STEMCELL_V1.0+PLS_GB_APS_C10071	PPP2R1B	mRNA	0			Signaling by Interleukins;Signaling by GPCR;Cell Cycle;Intracellular signaling by second messengers;Adaptive Immune System;Integration of energy metabolism;Toll-like Receptor Cascades;Signaling by NTRKs;Signaling by Rho GTPases# Miro GTPases and RHOBTB3;Signaling by WNT;Transcriptional Regulation by TP53;MAPK family signaling cascades;Metabolism of carbohydrates	hsa03015;hsa04071;hsa04114;hsa04151;hsa04152;hsa04261;hsa04350;hsa04390;hsa04530;hsa04728;hsa04730;hsa05142;hsa05160		PPP2R1B
NM_001178139.1:868	NS_HS_STEMCELL_V1.0+PLS_GB_APS_C10071	TFDP2	mRNA	0			Signaling by TGFB family members;Programmed Cell Death;Cell Cycle;Signaling by NOTCH;Cellular Senescence;Transcriptional Regulation by TP53;Transcriptional Regulation by E2F6	hsa04110		TFDP2
NM_019043.3:370	NS_HS_STEMCELL_V1.0+PLS_GB_APS_C10071	APBB1IP	mRNA	0			Platelet activation# signaling and aggregation;MAPK family signaling cascades	hsa04015;hsa04611		APBB1IP
NM_002636.4:250	NS_HS_STEMCELL_V1.0+PLS_GB_APS_C10071	PHF1	mRNA	0			Epigenetic regulation of gene expression			PHF1
NM_002505.5:895	NS_HS_STEMCELL_V1.0+PLS_GB_APS_C10071	NFYA	mRNA	0			Metabolism of lipids;FOXO-mediated transcription	hsa05152		NFYA
NM_001136026.2:400	NS_HS_STEMCELL_V1.0+PLS_GB_APS_C10071	SEC13	mRNA	0			Adaptive Immune System;Interferon Signaling;Cell Cycle;Metabolism of RNA;Infectious disease;Metabolism of carbohydrates;Signaling by Rho GTPases# Miro GTPases and RHOBTB3;Vesicle-mediated transport;Gene Silencing by RNA;SUMO E3 ligases SUMOylate target proteins;Cellular response to heat stress;Cellular response to starvation	hsa03013;hsa04141		SEC13
NM_000552.3:8115	NS_HS_STEMCELL_V1.0+PLS_GB_APS_C10071	VWF	mRNA	0			Extracellular matrix organization;Platelet activation# signaling and aggregation;Formation of Fibrin Clot (Clotting Cascade);MAPK family signaling cascades	hsa04151;hsa04510;hsa04512;hsa04610;hsa04611		VWF
NM_018670.3:719	NS_HS_STEMCELL_V1.0+PLS_GB_APS_C10071	MESP1	mRNA	0						MESP1
NM_022658.3:645	NS_HS_STEMCELL_V1.0+PLS_GB_APS_C10071	HOXC8	mRNA	0						HOXC8
NM_001011663.1:1000	NS_HS_STEMCELL_V1.0+PLS_GB_APS_C10071	PCGF6	mRNA	0			Transcriptional Regulation by E2F6	hsa04550		PCGF6
NM_004094.4:878	NS_HS_STEMCELL_V1.0+PLS_GB_APS_C10071	EIF2S1	mRNA	0			Transport of small molecules;Cellular response to starvation	hsa03013;hsa04141;hsa04932;hsa05160;hsa05162;hsa05164;hsa05168		EIF2S1
NM_005252.3:554	NS_HS_STEMCELL_V1.0+PLS_GB_APS_C10071	FOS	mRNA	0			Signaling by Interleukins;Toll-like Receptor Cascades;Signaling by NTRKs;Cellular Senescence;Transcriptional Regulation by TP53;Signaling by Nuclear Receptors	hsa04010;hsa04024;hsa04380;hsa04620;hsa04660;hsa04662;hsa04668;hsa04713;hsa04725;hsa04728;hsa04915;hsa04917;hsa04921;hsa05031;hsa05132;hsa05133;hsa05140;hsa05142;hsa05161;hsa05166;hsa05168;hsa05200;hsa05210;hsa05231;hsa05323		FOS
NM_000435.2:1965	NS_HS_STEMCELL_V1.0+PLS_GB_APS_C10071	NOTCH3	mRNA	0			Signaling by NOTCH;Diseases of metabolism	hsa04320;hsa04330;hsa04919;hsa05206		NOTCH3
NM_002009.3:658	NS_HS_STEMCELL_V1.0+PLS_GB_APS_C10071	FGF7	mRNA	0			Intracellular signaling by second messengers;MAPK family signaling cascades	hsa04010;hsa04014;hsa04015;hsa04151;hsa04810;hsa05200;hsa05218		FGF7
NM_018230.2:2225	NS_HS_STEMCELL_V1.0+PLS_GB_APS_C10071	NUP133	mRNA	0			Cell Cycle;Interferon Signaling;Metabolism of RNA;Infectious disease;Metabolism of carbohydrates;Signaling by Rho GTPases# Miro GTPases and RHOBTB3;Gene Silencing by RNA;SUMO E3 ligases SUMOylate target proteins;Cellular response to heat stress	hsa03013		NUP133
NM_001823.4:320	NS_HS_STEMCELL_V1.0+PLS_GB_APS_C10071	CKB	mRNA	0			Metabolism of amino acids and derivatives;Signaling by Rho GTPases# Miro GTPases and RHOBTB3	hsa00330		CKB
NM_033644.2:740	NS_HS_STEMCELL_V1.0+PLS_GB_APS_C10071	FBXW11	mRNA	0			Signaling by Interleukins;Adaptive Immune System;Cell Cycle;Toll-like Receptor Cascades;Neddylation	hsa04114;hsa04120;hsa04310;hsa04340;hsa04390;hsa04710;hsa05131		FBXW11
NM_002710.2:267	NS_HS_STEMCELL_V1.0+PLS_GB_APS_C10071	PPP1CC	mRNA	0			Metabolism of lipids;Cell Cycle;Signaling by TGFB family members;Signaling by Rho GTPases# Miro GTPases and RHOBTB3;MAPK family signaling cascades	hsa03015;hsa04022;hsa04024;hsa04114;hsa04261;hsa04270;hsa04390;hsa04510;hsa04611;hsa04720;hsa04728;hsa04750;hsa04810;hsa04910;hsa04921;hsa04931;hsa05031;hsa05034;hsa05168;hsa05205		PPP1CC
NM_000429.2:611	NS_HS_STEMCELL_V1.0+PLS_GB_APS_C10071	MAT1A	mRNA	0			Metabolism of amino acids and derivatives;Biological oxidations;Diseases of metabolism	hsa00270		MAT1A
ERCC_00076.1:355	NS_HS_STEMCELL_V1.0+PLS_GB_APS_C10071	NEG_D(0)	mRNA	1	Negative						0
NM_017919.2:604	NS_HS_STEMCELL_V1.0+PLS_GB_APS_C10071	STX17	mRNA	0			Vesicle-mediated transport			STX17
NM_001730.3:732	NS_HS_STEMCELL_V1.0+PLS_GB_APS_C10071	KLF5	mRNA	0			Transcriptional regulation of white adipocyte differentiation			KLF5
NM_002230.2:1075	NS_HS_STEMCELL_V1.0+PLS_GB_APS_C10071	JUP	mRNA	0			Signaling by Rho GTPases# Miro GTPases and RHOBTB3;Cell-Cell communication;Neutrophil degranulation	hsa05200;hsa05202;hsa05221;hsa05412		JUP
NM_000231.2:534	NS_HS_STEMCELL_V1.0+PLS_GB_APS_C10071	SGCG	mRNA	0				hsa05410;hsa05412;hsa05414;hsa05416		SGCG
NM_005360.4:888	NS_HS_STEMCELL_V1.0+PLS_GB_APS_C10071	MAF	mRNA	0			Transcriptional regulation by RUNX2	hsa05202;hsa05321		MAF
NM_001025290.1:65	NS_HS_STEMCELL_V1.0+PLS_GB_APS_C10071	DPPA5	mRNA	0						DPPA5
NM_002037.3:765	NS_HS_STEMCELL_V1.0+PLS_GB_APS_C10071	FYN	mRNA	0			Signaling by Interleukins;Platelet activation# signaling and aggregation;Intracellular signaling by second messengers;Adaptive Immune System;Signaling by SCF-KIT;Cell-Cell communication;Infectious disease;Signaling by NTRKs;Cell surface interactions at the vascular wall;Nervous system development;MAPK family signaling cascades	hsa04071;hsa04072;hsa04360;hsa04380;hsa04510;hsa04520;hsa04611;hsa04650;hsa04660;hsa04664;hsa04725;hsa05020;hsa05130;hsa05162;hsa05416		FYN
NM_021003.4:550	NS_HS_STEMCELL_V1.0+PLS_GB_APS_C10071	PPM1A	mRNA	0			Signaling by TGFB family members;MTOR signalling	hsa04010		PPM1A
NM_000349.3:785	NS_HS_STEMCELL_V1.0+PLS_GB_APS_C10071	STAR	mRNA	0			Metabolism of lipids	hsa04925		STAR
NM_000532.4:322	NS_HS_STEMCELL_V1.0+PLS_GB_APS_C10071	PCCB	mRNA	0			Metabolism of lipids;Diseases of metabolism	hsa00280;hsa00630;hsa00640		PCCB
NM_001282539.1:670	NS_HS_STEMCELL_V1.0+PLS_GB_APS_C10071	GNB1	mRNA	0			Signaling by GPCR;Neuronal System;Integration of energy metabolism;Signaling by WNT;Peptide hormone metabolism;Transport of small molecules;Protein folding;Platelet activation# signaling and aggregation;Infectious disease;Signaling by Nuclear Receptors	hsa04014;hsa04062;hsa04151;hsa04713;hsa04723;hsa04724;hsa04725;hsa04726;hsa04727;hsa04728;hsa05034;hsa05200		GNB1
NM_001113407.1:556	NS_HS_STEMCELL_V1.0+PLS_GB_APS_C10071	LDB1	mRNA	0			Nervous system development	hsa05202		LDB1
NM_006219.1:2945	NS_HS_STEMCELL_V1.0+PLS_GB_APS_C10071	PIK3CB	mRNA	0			Metabolism of lipids;Platelet activation# signaling and aggregation;Intracellular signaling by second messengers;Adaptive Immune System;Cell-Cell communication;Signaling by NTRKs;Cell surface interactions at the vascular wall;Nervous system development;Signaling by Interleukins;MAPK family signaling cascades	hsa00562;hsa04012;hsa04014;hsa04015;hsa04022;hsa04024;hsa04062;hsa04066;hsa04068;hsa04070;hsa04071;hsa04072;hsa04150;hsa04151;hsa04152;hsa04210;hsa04211;hsa04213;hsa04261;hsa04370;hsa04380;hsa04510;hsa04550;hsa04611;hsa04620;hsa04630;hsa04650;hsa04660;hsa04662;hsa04664;hsa04666;hsa04668;hsa04670;hsa04722;hsa04725;hsa04750;hsa04810;hsa04910;hsa04914;hsa04915;hsa04917;hsa04919;hsa04921;hsa04923;hsa…		PIK3CB
NM_001069.2:376	NS_HS_STEMCELL_V1.0+PLS_GB_APS_C10071	TUBB2A	mRNA	0			Nervous system development;Neuronal System;Adaptive Immune System;Vesicle-mediated transport;Autophagy;Cell Cycle;Organelle biogenesis and maintenance;Signaling by Rho GTPases# Miro GTPases and RHOBTB3;Protein folding;Signaling by Hedgehog;Infectious disease;Factors involved in megakaryocyte development and platelet production	hsa04145;hsa04540;hsa05130		TUBB2A
NM_016203.3:1895	NS_HS_STEMCELL_V1.0+PLS_GB_APS_C10071	PRKAG2	mRNA	0			Metabolism of lipids;Neuronal System;Vesicle-mediated transport;Organelle biogenesis and maintenance;Autophagy;Integration of energy metabolism;MTOR signalling;Transcriptional Regulation by TP53	hsa04068;hsa04152;hsa04211;hsa04213;hsa04710;hsa04910;hsa04920;hsa04921;hsa04922;hsa04931;hsa04932;hsa05410		PRKAG2
NM_000291.2:1030	NS_HS_STEMCELL_V1.0+PLS_GB_APS_C10071	PGK1	mRNA	1	Housekeeping					PGK1
NM_006607.2:245	NS_HS_STEMCELL_V1.0+PLS_GB_APS_C10071	PTTG1/2	mRNA	0				hsa04110;hsa04114;hsa05166		PTTG2
NM_003745.1:506	NS_HS_STEMCELL_V1.0+PLS_GB_APS_C10071	SOCS1	mRNA	0			Signaling by Interleukins;Adaptive Immune System;Signaling by SCF-KIT;Toll-like Receptor Cascades;Interferon Signaling	hsa04120;hsa04380;hsa04630;hsa04910;hsa04917;hsa04930;hsa05145;hsa05206		SOCS1
NM_000093.3:872	NS_HS_STEMCELL_V1.0+PLS_GB_APS_C10071	COL5A1	mRNA	0			Extracellular matrix organization;Nervous system development	hsa04974		COL5A1
NM_002660.2:2290	NS_HS_STEMCELL_V1.0+PLS_GB_APS_C10071	PLCG1	mRNA	0			Nervous system development;Interferon Signaling;Adaptive Immune System;Intracellular signaling by second messengers;Signaling by NTRKs;Cell surface interactions at the vascular wall;Infectious disease	hsa00562;hsa04012;hsa04014;hsa04015;hsa04020;hsa04064;hsa04066;hsa04070;hsa04072;hsa04370;hsa04650;hsa04660;hsa04664;hsa04666;hsa04670;hsa04722;hsa04750;hsa04919;hsa04933;hsa05110;hsa05120;hsa05169;hsa05200;hsa05205;hsa05206;hsa05214;hsa05223;hsa05231		PLCG1
NM_003380.2:694	NS_HS_STEMCELL_V1.0+PLS_GB_APS_C10071	VIM	mRNA	0			Signaling by Interleukins;Programmed Cell Death;Autophagy;Signaling by Rho GTPases# Miro GTPases and RHOBTB3;Muscle contraction	hsa05169;hsa05206		VIM
NM_003507.1:1600	NS_HS_STEMCELL_V1.0+PLS_GB_APS_C10071	FZD7	mRNA	0			Signaling by GPCR;Signaling by WNT;Infectious disease	hsa04310;hsa04390;hsa04550;hsa04916;hsa05166;hsa05200;hsa05205;hsa05217		FZD7
NM_030661.5:1243	NS_HS_STEMCELL_V1.0+PLS_GB_APS_C10071	HOXA3	mRNA	0			Activation of anterior HOX genes in hindbrain development during early embryogenesis			HOXA3
NM_006164.3:995	NS_HS_STEMCELL_V1.0+PLS_GB_APS_C10071	NFE2L2	mRNA	0			Infectious disease;Cellular response to chemical stress	hsa04141		NFE2L2
NM_001024937.1:3345	NS_HS_STEMCELL_V1.0+PLS_GB_APS_C10071	MINK1	mRNA	0			Cellular Senescence			MINK1
NM_013261.3:1505	NS_HS_STEMCELL_V1.0+PLS_GB_APS_C10071	PPARGC1A	mRNA	0			Metabolism of lipids;Organelle biogenesis and maintenance;SUMO E3 ligases SUMOylate target proteins;Transcriptional regulation of white adipocyte differentiation;Transcriptional regulation by RUNX2;FOXO-mediated transcription	hsa04152;hsa04211;hsa04910;hsa04920;hsa04922;hsa04931;hsa05016		PPARGC1A
NM_020726.2:960	NS_HS_STEMCELL_V1.0+PLS_GB_APS_C10071	NLN	mRNA	0			Signaling by GPCR			NLN
NM_000274.3:775	NS_HS_STEMCELL_V1.0+PLS_GB_APS_C10071	OAT	mRNA	0			Metabolism of amino acids and derivatives	hsa00330		OAT
NM_004360.2:535	NS_HS_STEMCELL_V1.0+PLS_GB_APS_C10071	CDH1	mRNA	0			Extracellular matrix organization;Programmed Cell Death;Adaptive Immune System;Cell-Cell communication;Signaling by Rho GTPases# Miro GTPases and RHOBTB3;Infectious disease	hsa04015;hsa04390;hsa04514;hsa04520;hsa05100;hsa05130;hsa05200;hsa05213;hsa05216;hsa05218;hsa05219		CDH1
NM_001151.4:375	NS_HS_STEMCELL_V1.0+PLS_GB_APS_C10071	SLC25A4	mRNA	0			Infectious disease;Transport of small molecules	hsa04020;hsa04022;hsa05012;hsa05016;hsa05166		SLC25A4
NM_001379.2:1495	NS_HS_STEMCELL_V1.0+PLS_GB_APS_C10071	DNMT1	mRNA	0			Epigenetic regulation of gene expression;SUMO E3 ligases SUMOylate target proteins	hsa00270;hsa05206		DNMT1
NM_001271681.1:266	NS_HS_STEMCELL_V1.0+PLS_GB_APS_C10071	PYCR2	mRNA	0			Metabolism of amino acids and derivatives	hsa00330		PYCR2
NM_018960.4:715	NS_HS_STEMCELL_V1.0+PLS_GB_APS_C10071	GNMT	mRNA	0			Metabolism of amino acids and derivatives	hsa00260		GNMT
ERCC_00112.1:695	NS_HS_STEMCELL_V1.0+PLS_GB_APS_C10071	POS_B(32)	mRNA	1	Positive						32
NM_007285.6:175	NS_HS_STEMCELL_V1.0+PLS_GB_APS_C10071	GABARAPL2	mRNA	0			Vesicle-mediated transport;Autophagy	hsa04068;hsa04140;hsa04727		GABARAPL2
NM_002145.3:600	NS_HS_STEMCELL_V1.0+PLS_GB_APS_C10071	HOXB2	mRNA	0			Activation of anterior HOX genes in hindbrain development during early embryogenesis			HOXB2
NM_175744.4:820	NS_HS_STEMCELL_V1.0+PLS_GB_APS_C10071	RHOC	mRNA	0			Signaling by GPCR;Signaling by Rho GTPases# Miro GTPases and RHOBTB3;Nervous system development			RHOC
NM_020716.1:755	NS_HS_STEMCELL_V1.0+PLS_GB_APS_C10071	GRAMD1B	mRNA	0						GRAMD1B
NM_006142.3:579	NS_HS_STEMCELL_V1.0+PLS_GB_APS_C10071	SFN	mRNA	0			Cell Cycle;Programmed Cell Death;Vesicle-mediated transport;Signaling by Rho GTPases# Miro GTPases and RHOBTB3;Transcriptional Regulation by TP53;FOXO-mediated transcription	hsa04110;hsa04115;hsa04960		SFN
NM_153693.3:570	NS_HS_STEMCELL_V1.0+PLS_GB_APS_C10071	HOXC6	mRNA	0						HOXC6
NM_002524.4:651	NS_HS_STEMCELL_V1.0+PLS_GB_APS_C10071	NRAS	mRNA	0			Signaling by GPCR;Neuronal System;Adaptive Immune System;Signaling by SCF-KIT;Signaling by NTRKs;Cell surface interactions at the vascular wall;Nervous system development;MAPK family signaling cascades;Neutrophil degranulation;Signaling by Nuclear Receptors	hsa04010;hsa04012;hsa04014;hsa04015;hsa04062;hsa04068;hsa04071;hsa04072;hsa04151;hsa04211;hsa04213;hsa04360;hsa04370;hsa04530;hsa04540;hsa04550;hsa04650;hsa04660;hsa04662;hsa04664;hsa04720;hsa04722;hsa04725;hsa04726;hsa04730;hsa04810;hsa04910;hsa04912;hsa04915;hsa04916;hsa04917;hsa04919;hsa04921;hsa04933;hsa05034;hsa05160;hsa05161;hsa05166;hsa05200;hsa05203;hsa05205;hsa05206;hsa05211;hsa05213;hsa…		NRAS
NM_022552.4:2056	NS_HS_STEMCELL_V1.0+PLS_GB_APS_C10071	DNMT3A	mRNA	0			Chromatin modifying enzymes;Epigenetic regulation of gene expression;SUMO E3 ligases SUMOylate target proteins	hsa00270;hsa05206		DNMT3A
ERCC_00144.1:15	NS_HS_STEMCELL_V1.0+PLS_GB_APS_C10071	NEG_G(0)	mRNA	1	Negative						0
NM_004383.1:765	NS_HS_STEMCELL_V1.0+PLS_GB_APS_C10071	CSK	mRNA	0			Adaptive Immune System;Signaling by Rho GTPases# Miro GTPases and RHOBTB3;Platelet activation# signaling and aggregation;MAPK family signaling cascades	hsa05120		CSK
NM_001130145.1:1013	NS_HS_STEMCELL_V1.0+PLS_GB_APS_C10071	YAP1	mRNA	0			Nervous system development;Signaling by Hippo;Transcriptional regulation by RUNX3;Transcriptional regulation by RUNX2	hsa04390		YAP1
NM_005763.3:1754	NS_HS_STEMCELL_V1.0+PLS_GB_APS_C10071	AASS	mRNA	0			Metabolism of amino acids and derivatives	hsa00310		AASS
NM_000089.3:2635	NS_HS_STEMCELL_V1.0+PLS_GB_APS_C10071	COL1A2	mRNA	0			Extracellular matrix organization;Platelet activation# signaling and aggregation;Adaptive Immune System;Cell surface interactions at the vascular wall;Vesicle-mediated transport;Signaling by Interleukins	hsa04151;hsa04510;hsa04512;hsa04611;hsa04933;hsa04974;hsa05146		COL1A2
NM_000757.4:823	NS_HS_STEMCELL_V1.0+PLS_GB_APS_C10071	CSF1	mRNA	0			Signaling by Interleukins;Regulation of IGF transport and uptake by IGFBPs	hsa04014;hsa04015;hsa04060;hsa04151;hsa04380;hsa04640;hsa04668;hsa05323		CSF1
NM_001168278.1:1050	NS_HS_STEMCELL_V1.0+PLS_GB_APS_C10071	WWTR1	mRNA	0			Signaling by TGFB family members;Signaling by Hippo;Muscle contraction;Transcriptional regulation by RUNX3;Transcriptional regulation by RUNX2;Nervous system development	hsa04390		WWTR1
NM_205860.1:375	NS_HS_STEMCELL_V1.0+PLS_GB_APS_C10071	NR5A2	mRNA	0			Signaling by Nuclear Receptors;Regulation of beta-cell development;SUMO E3 ligases SUMOylate target proteins;Nuclear Receptor transcription pathway	hsa04950		NR5A2
NM_001291310.1:2320	NS_HS_STEMCELL_V1.0+PLS_GB_APS_C10071	PPP2R2D	mRNA	0			Cell Cycle	hsa03015;hsa04071;hsa04151;hsa04152;hsa04261;hsa04390;hsa04530;hsa04728;hsa05142;hsa05160		PPP2R2D
NM_020441.2:1131	NS_HS_STEMCELL_V1.0+PLS_GB_APS_C10071	CORO1B	mRNA	0						CORO1B
NM_003470.2:1985	NS_HS_STEMCELL_V1.0+PLS_GB_APS_C10071	USP7	mRNA	0			Transcriptional Regulation by TP53;Intracellular signaling by second messengers;Deubiquitination;DNA Repair	hsa04068;hsa05168;hsa05169;hsa05203		USP7
NM_004859.2:290	NS_HS_STEMCELL_V1.0+PLS_GB_APS_C10071	CLTC	mRNA	1	Housekeeping					CLTC
NM_183422.2:1295	NS_HS_STEMCELL_V1.0+PLS_GB_APS_C10071	TSC22D1	mRNA	0						TSC22D1
NM_001001432.1:296	NS_HS_STEMCELL_V1.0+PLS_GB_APS_C10071	TNNT2	mRNA	0			Muscle contraction	hsa04261;hsa05410;hsa05414		TNNT2
NM_004559.3:540	NS_HS_STEMCELL_V1.0+PLS_GB_APS_C10071	YBX1	mRNA	0			Signaling by NOTCH;Metabolism of RNA			YBX1
NM_000214.2:5766	NS_HS_STEMCELL_V1.0+PLS_GB_APS_C10071	JAG1	mRNA	0			Signaling by Rho GTPases# Miro GTPases and RHOBTB3;Signaling by NOTCH;Transcriptional regulation by RUNX3	hsa04330;hsa04668		JAG1
NM_004329.2:1720	NS_HS_STEMCELL_V1.0+PLS_GB_APS_C10071	BMPR1A	mRNA	0			Signaling by TGFB family members	hsa04060;hsa04350;hsa04390;hsa04550		BMPR1A
NM_001177591.1:430	NS_HS_STEMCELL_V1.0+PLS_GB_APS_C10071	PPP2R2A	mRNA	0			Cell Cycle;Metabolism of RNA	hsa03015;hsa04071;hsa04151;hsa04152;hsa04261;hsa04390;hsa04530;hsa04728;hsa05142;hsa05160		PPP2R2A
NM_001675.2:1151	NS_HS_STEMCELL_V1.0+PLS_GB_APS_C10071	ATF4	mRNA	0			Cellular response to starvation	hsa04010;hsa04022;hsa04141;hsa04151;hsa04211;hsa04261;hsa04668;hsa04720;hsa04722;hsa04725;hsa04728;hsa04911;hsa04912;hsa04915;hsa04922;hsa04925;hsa04932;hsa05030;hsa05031;hsa05034;hsa05161;hsa05166;hsa05203;hsa05215		ATF4
NM_024504.2:1220	NS_HS_STEMCELL_V1.0+PLS_GB_APS_C10071	PRDM14	mRNA	0			Transcriptional regulation of pluripotent stem cells			PRDM14
NM_005246.1:610	NS_HS_STEMCELL_V1.0+PLS_GB_APS_C10071	FER	mRNA	0			Signaling by SCF-KIT	hsa04520		FER
NM_023038.3:1690	NS_HS_STEMCELL_V1.0+PLS_GB_APS_C10071	ADAM19	mRNA	0
NM_005587.2:840	NS_HS_STEMCELL_V1.0+PLS_GB_APS_C10071	MEF2A	mRNA	0			Signaling by Interleukins;Toll-like Receptor Cascades;Signaling by NTRKs	hsa04022		MEF2A
NM_138792.2:1412	NS_HS_STEMCELL_V1.0+PLS_GB_APS_C10071	LEO1	mRNA	0			Signaling by WNT			LEO1
NM_001039844.2:198	NS_HS_STEMCELL_V1.0+PLS_GB_APS_C10071	ACBD7	mRNA	0			Metabolism of lipids			ACBD7
NM_005983.2:615	NS_HS_STEMCELL_V1.0+PLS_GB_APS_C10071	SKP2	mRNA	0			Adaptive Immune System;Cell Cycle;Deubiquitination;Transcriptional regulation by RUNX2;Neddylation;Cellular response to chemical stress	hsa04068;hsa04110;hsa04120;hsa05168;hsa05169;hsa05200;hsa05203;hsa05222		SKP2
NM_001130040.1:1078	NS_HS_STEMCELL_V1.0+PLS_GB_APS_C10071	SHC1	mRNA	0			Signaling by Interleukins;Signaling by NTRKs;Cell surface interactions at the vascular wall;Platelet activation# signaling and aggregation;Nervous system development;MAPK family signaling cascades;Signaling by Nuclear Receptors	hsa04012;hsa04014;hsa04062;hsa04072;hsa04510;hsa04650;hsa04722;hsa04910;hsa04915;hsa04917;hsa05034;hsa05100;hsa05206;hsa05214;hsa05220		SHC1
NM_000264.4:403	NS_HS_STEMCELL_V1.0+PLS_GB_APS_C10071	PTCH1	mRNA	0			Signaling by GPCR;Signaling by Hedgehog	hsa04024;hsa04340;hsa05200;hsa05205;hsa05217		PTCH1
NM_012193.3:417	NS_HS_STEMCELL_V1.0+PLS_GB_APS_C10071	FZD4	mRNA	0			Signaling by GPCR;Signaling by WNT;Vesicle-mediated transport	hsa04310;hsa04390;hsa04550;hsa04916;hsa05166;hsa05200;hsa05205;hsa05217		FZD4
NM_004787.1:2430	NS_HS_STEMCELL_V1.0+PLS_GB_APS_C10071	SLIT2	mRNA	0			Nervous system development	hsa04360		SLIT2
ERCC_00034.1:195	NS_HS_STEMCELL_V1.0+PLS_GB_APS_C10071	POS_F(0.125)	mRNA	1	Positive						0.125
NM_003668.2:1020	NS_HS_STEMCELL_V1.0+PLS_GB_APS_C10071	MAPKAPK5	mRNA	0			Transcriptional Regulation by TP53;Cellular Senescence;MAPK family signaling cascades	hsa04010		MAPKAPK5
NM_003994.5:232	NS_HS_STEMCELL_V1.0+PLS_GB_APS_C10071	KITLG	mRNA	0			Intracellular signaling by second messengers;Signaling by SCF-KIT;MAPK family signaling cascades	hsa04014;hsa04015;hsa04060;hsa04072;hsa04151;hsa04640;hsa04916;hsa05200		KITLG
NM_019619.2:1060	NS_HS_STEMCELL_V1.0+PLS_GB_APS_C10071	PARD3	mRNA	0			Signaling by TGFB family members;Cell-Cell communication	hsa04015;hsa04062;hsa04144;hsa04390;hsa04520;hsa04530		PARD3
NM_139323.3:681	NS_HS_STEMCELL_V1.0+PLS_GB_APS_C10071	YWHAB	mRNA	0			Adaptive Immune System;Programmed Cell Death;Vesicle-mediated transport;Cell Cycle;MTOR signalling;Signaling by NTRKs;Signaling by Rho GTPases# Miro GTPases and RHOBTB3;Signaling by Hippo;Transcriptional Regulation by TP53;Metabolism of RNA;MAPK family signaling cascades;FOXO-mediated transcription	hsa04110;hsa04114;hsa04151;hsa04390;hsa05161;hsa05169;hsa05203		YWHAB
NM_020733.1:1890	NS_HS_STEMCELL_V1.0+PLS_GB_APS_C10071	HEG1	mRNA	0						HEG1
NM_021973.2:1428	NS_HS_STEMCELL_V1.0+PLS_GB_APS_C10071	HAND2	mRNA	0			Transcriptional regulation by RUNX2			HAND2
NM_001080414.3:276	NS_HS_STEMCELL_V1.0+PLS_GB_APS_C10071	CCDC88C	mRNA	0			Signaling by WNT			CCDC88C
NM_018034.2:1130	NS_HS_STEMCELL_V1.0+PLS_GB_APS_C10071	WDR70	mRNA	0						WDR70
NM_014602.1:3620	NS_HS_STEMCELL_V1.0+PLS_GB_APS_C10071	PIK3R4	mRNA	0			Metabolism of lipids;Autophagy;Toll-like Receptor Cascades;Signaling by Rho GTPases# Miro GTPases and RHOBTB3;Infectious disease	hsa04140		PIK3R4
NM_003374.3:755	NS_HS_STEMCELL_V1.0+PLS_GB_APS_C10071	VDAC1	mRNA	0			Autophagy;The citric acid (TCA) cycle and respiratory electron transport;Transport of small molecules;Deubiquitination	hsa04020;hsa04022;hsa05012;hsa05016;hsa05164;hsa05166		VDAC1
NM_002609.3:840	NS_HS_STEMCELL_V1.0+PLS_GB_APS_C10071	PDGFRB	mRNA	0			Intracellular signaling by second messengers;MAPK family signaling cascades	hsa04010;hsa04014;hsa04015;hsa04020;hsa04060;hsa04072;hsa04151;hsa04510;hsa04540;hsa04810;hsa05166;hsa05200;hsa05206;hsa05214;hsa05215;hsa05218;hsa05230;hsa05231		PDGFRB
NM_001256799.1:386	NS_HS_STEMCELL_V1.0+PLS_GB_APS_C10071	GAPDH	mRNA	1	Housekeeping					GAPDH
purespike2.1:0	NS_HS_STEMCELL_V1.0+PLS_GB_APS_C10071	purespike2.1	mRNA	1
NM_001136197.1:189	NS_HS_STEMCELL_V1.0+PLS_GB_APS_C10071	FZR1	mRNA	0			Adaptive Immune System;Cell Cycle;Cellular Senescence	hsa04110;hsa04120;hsa04914		FZR1
NM_000377.2:90	NS_HS_STEMCELL_V1.0+PLS_GB_APS_C10071	WAS	mRNA	0			Adaptive Immune System;Signaling by Rho GTPases# Miro GTPases and RHOBTB3;Infectious disease	hsa04062;hsa04144;hsa04520;hsa04666;hsa04810;hsa05100;hsa05130;hsa05131;hsa05132;hsa05231		WAS
NM_001171201.1:1485	NS_HS_STEMCELL_V1.0+PLS_GB_APS_C10071	UBAP1	mRNA	0			Infectious disease;Vesicle-mediated transport;Autophagy			UBAP1
ERCC_00002.1:850	NS_HS_STEMCELL_V1.0+PLS_GB_APS_C10071	POS_C(8)	mRNA	1	Positive						8
NM_000598.4:785	NS_HS_STEMCELL_V1.0+PLS_GB_APS_C10071	IGFBP3	mRNA	0			Transcriptional Regulation by TP53;Regulation of IGF transport and uptake by IGFBPs	hsa04115;hsa05202		IGFBP3
NM_003592.2:1487	NS_HS_STEMCELL_V1.0+PLS_GB_APS_C10071	CUL1	mRNA	0			Signaling by Interleukins;Adaptive Immune System;Signaling by NOTCH;Cell Cycle;Toll-like Receptor Cascades;Signaling by WNT;Transport of small molecules;Signaling by Hedgehog;Transcriptional regulation by RUNX2;Neddylation;Cellular response to chemical stress	hsa04110;hsa04114;hsa04120;hsa04141;hsa04310;hsa04350;hsa04710;hsa05168		CUL1
NM_005450.4:1053	NS_HS_STEMCELL_V1.0+PLS_GB_APS_C10071	NOG	mRNA	0			Signaling by TGFB family members	hsa04350		NOG
NM_005066.2:1243	NS_HS_STEMCELL_V1.0+PLS_GB_APS_C10071	SFPQ	mRNA	0			Infectious disease			SFPQ
NM_022051.2:3782	NS_HS_STEMCELL_V1.0+PLS_GB_APS_C10071	EGLN1	mRNA	0			Cellular response to hypoxia	hsa04066;hsa05200;hsa05211		EGLN1
NM_001130099.1:1508	NS_HS_STEMCELL_V1.0+PLS_GB_APS_C10071	KIFC3	mRNA	0			Protein folding			KIFC3
NM_002592.2:280	NS_HS_STEMCELL_V1.0+PLS_GB_APS_C10071	PCNA	mRNA	0			Cell Cycle;DNA Repair;SUMO E3 ligases SUMOylate target proteins;Transcriptional Regulation by TP53	hsa04110;hsa05161;hsa05166		PCNA
NM_001012662.2:1505	NS_HS_STEMCELL_V1.0+PLS_GB_APS_C10071	SLC3A2	mRNA	0			Metabolism of amino acids and derivatives;Cell surface interactions at the vascular wall;Transport of small molecules	hsa04974		SLC3A2
NM_001145104.1:155	NS_HS_STEMCELL_V1.0+PLS_GB_APS_C10071	SMAD3	mRNA	0			Signaling by TGFB family members;Signaling by NODAL;Signaling by NOTCH;Signaling by Interleukins;Deubiquitination;Transcriptional regulation by RUNX3;FOXO-mediated transcription	hsa04068;hsa04110;hsa04144;hsa04310;hsa04350;hsa04390;hsa04520;hsa04550;hsa04933;hsa05142;hsa05161;hsa05166;hsa05200;hsa05210;hsa05212;hsa05220;hsa05321		SMAD3
NM_006399.3:293	NS_HS_STEMCELL_V1.0+PLS_GB_APS_C10071	BATF	mRNA	0			Signaling by Interleukins			BATF
NM_003656.3:550	NS_HS_STEMCELL_V1.0+PLS_GB_APS_C10071	CAMK1	mRNA	0			Neuronal System	hsa04921;hsa04925		CAMK1
NM_020657.2:1024	NS_HS_STEMCELL_V1.0+PLS_GB_APS_C10071	ZNF304	mRNA	0						ZNF304
NM_001429.2:715	NS_HS_STEMCELL_V1.0+PLS_GB_APS_C10071	EP300	mRNA	0			Metabolism of lipids;Cellular response to hypoxia;Cell Cycle;Signaling by NOTCH;Signaling by NTRKs;Regulation of beta-cell development;Signaling by WNT;Epigenetic regulation of gene expression;SUMO E3 ligases SUMOylate target proteins;Chromatin modifying enzymes;Cellular response to heat stress;Transcriptional Regulation by TP53;Transcriptional regulation of white adipocyte differentiation;Activa…	hsa04024;hsa04066;hsa04068;hsa04110;hsa04310;hsa04330;hsa04350;hsa04520;hsa04630;hsa04720;hsa04916;hsa04919;hsa04922;hsa05016;hsa05152;hsa05161;hsa05164;hsa05166;hsa05168;hsa05169;hsa05200;hsa05203;hsa05206;hsa05211;hsa05215		EP300
NM_001204103.2:1041	NS_HS_STEMCELL_V1.0+PLS_GB_APS_C10071	PPT2	mRNA	0			Metabolism of lipids	hsa00062		PPT2
NM_002880.3:1536	NS_HS_STEMCELL_V1.0+PLS_GB_APS_C10071	RAF1	mRNA	0			Adaptive Immune System;Transport of small molecules;Platelet activation# signaling and aggregation;MAPK family signaling cascades	hsa04010;hsa04012;hsa04014;hsa04015;hsa04022;hsa04024;hsa04062;hsa04068;hsa04071;hsa04072;hsa04151;hsa04270;hsa04370;hsa04510;hsa04540;hsa04550;hsa04630;hsa04650;hsa04660;hsa04662;hsa04664;hsa04666;hsa04720;hsa04722;hsa04726;hsa04730;hsa04810;hsa04910;hsa04912;hsa04914;hsa04915;hsa04916;hsa04917;hsa04919;hsa04921;hsa05034;hsa05152;hsa05160;hsa05161;hsa05164;hsa05200;hsa05205;hsa05206;hsa05210;hsa…		RAF1
NM_002205.2:925	NS_HS_STEMCELL_V1.0+PLS_GB_APS_C10071	ITGA5	mRNA	0			Extracellular matrix organization;Cell surface interactions at the vascular wall;Nervous system development;Transcriptional regulation by RUNX2	hsa04145;hsa04151;hsa04510;hsa04512;hsa04640;hsa04810;hsa05100;hsa05131;hsa05133;hsa05205;hsa05206;hsa05410;hsa05412;hsa05414		ITGA5
XM_011521110.1:550	NS_HS_STEMCELL_V1.0+PLS_GB_APS_C10071	ZIC2	mRNA	0
NM_000945.3:394	NS_HS_STEMCELL_V1.0+PLS_GB_APS_C10071	PPP3R1	mRNA	0			Signaling by GPCR;Programmed Cell Death;Adaptive Immune System;Signaling by WNT	hsa04010;hsa04020;hsa04022;hsa04114;hsa04210;hsa04310;hsa04360;hsa04370;hsa04380;hsa04650;hsa04660;hsa04662;hsa04720;hsa04724;hsa04921;hsa04922;hsa05010;hsa05014;hsa05031;hsa05152;hsa05166		PPP3R1
NM_004613.4:1028	NS_HS_STEMCELL_V1.0+PLS_GB_APS_C10071	TGM2	mRNA	0				hsa05016		TGM2
NM_001880.2:1555	NS_HS_STEMCELL_V1.0+PLS_GB_APS_C10071	ATF2	mRNA	0			Signaling by Interleukins;Intracellular signaling by second messengers;Organelle biogenesis and maintenance;Toll-like Receptor Cascades;Signaling by NTRKs;Chromatin modifying enzymes;Transcriptional Regulation by TP53;Signaling by Nuclear Receptors;Cellular response to starvation	hsa04010;hsa04022;hsa04151;hsa04211;hsa04261;hsa04668;hsa04728;hsa04911;hsa04915;hsa04922;hsa04925;hsa05030;hsa05031;hsa05034;hsa05161;hsa05164;hsa05166;hsa05169;hsa05203		ATF2
NM_002828.3:1132	NS_HS_STEMCELL_V1.0+PLS_GB_APS_C10071	PTPN2	mRNA	0			Signaling by Interleukins;Interferon Signaling	hsa04630		PTPN2
NM_178014.2:320	NS_HS_STEMCELL_V1.0+PLS_GB_APS_C10071	TUBB	mRNA	1	Housekeeping					TUBB
NM_014030.3:1136	NS_HS_STEMCELL_V1.0+PLS_GB_APS_C10071	GIT1	mRNA	0			Nervous system development;Neuronal System;Signaling by Rho GTPases# Miro GTPases and RHOBTB3	hsa04144;hsa04810;hsa05120		GIT1
NM_003220.2:1155	NS_HS_STEMCELL_V1.0+PLS_GB_APS_C10071	TFAP2A	mRNA	0
NM_001014432.1:1275	NS_HS_STEMCELL_V1.0+PLS_GB_APS_C10071	AKT1	mRNA	0			Signaling by Interleukins;Programmed Cell Death;Intracellular signaling by second messengers;Adaptive Immune System;Vesicle-mediated transport;Signaling by NOTCH;Cell Cycle;MTOR signalling;Regulation of beta-cell development;Signaling by WNT;Platelet activation# signaling and aggregation;Transcriptional Regulation by TP53;Signaling by GPCR;Metabolism of RNA;Transcriptional regulation by RUNX2;Sig…	hsa04010;hsa04012;hsa04014;hsa04015;hsa04022;hsa04024;hsa04062;hsa04066;hsa04068;hsa04071;hsa04072;hsa04150;hsa04151;hsa04152;hsa04210;hsa04211;hsa04213;hsa04261;hsa04370;hsa04380;hsa04510;hsa04530;hsa04550;hsa04611;hsa04620;hsa04630;hsa04660;hsa04662;hsa04664;hsa04666;hsa04668;hsa04722;hsa04725;hsa04728;hsa04910;hsa04914;hsa04915;hsa04917;hsa04919;hsa04920;hsa04922;hsa04923;hsa04931;hsa04932;hsa…		AKT1
NM_003036.3:1239	NS_HS_STEMCELL_V1.0+PLS_GB_APS_C10071	SKI	mRNA	0			Signaling by TGFB family members			SKI
NM_004964.2:785	NS_HS_STEMCELL_V1.0+PLS_GB_APS_C10071	HDAC1	mRNA	0			Signaling by TGFB family members;Intracellular signaling by second messengers;Cell Cycle;Signaling by NOTCH;Signaling by WNT;Epigenetic regulation of gene expression;SUMO E3 ligases SUMOylate target proteins;Chromatin modifying enzymes;Transcriptional Regulation by TP53;Infectious disease;Signaling by Nuclear Receptors;Transcriptional Regulation by MECP2;FOXO-mediated transcription;Factors involv…	hsa04110;hsa04213;hsa04330;hsa04919;hsa05016;hsa05031;hsa05034;hsa05169;hsa05200;hsa05202;hsa05203;hsa05206;hsa05220		HDAC1
NM_001903.2:1766	NS_HS_STEMCELL_V1.0+PLS_GB_APS_C10071	CTNNA1	mRNA	0			Signaling by Rho GTPases# Miro GTPases and RHOBTB3;Cell-Cell communication	hsa04390;hsa04520;hsa04530;hsa04670;hsa05100;hsa05200;hsa05213;hsa05412		CTNNA1
NM_001007097.1:1605	NS_HS_STEMCELL_V1.0+PLS_GB_APS_C10071	NTRK2	mRNA	0			Signaling by NTRKs	hsa04010;hsa04722;hsa05034		NTRK2
NM_004523.3:382	NS_HS_STEMCELL_V1.0+PLS_GB_APS_C10071	KIF11	mRNA	0			Adaptive Immune System;Vesicle-mediated transport;Factors involved in megakaryocyte development and platelet production			KIF11
NM_001102445.3:755	NS_HS_STEMCELL_V1.0+PLS_GB_APS_C10071	RGS4	mRNA	0			Signaling by GPCR			RGS4
NM_005207.4:885	NS_HS_STEMCELL_V1.0+PLS_GB_APS_C10071	CRKL	mRNA	0			Signaling by Interleukins;Signaling by NTRKs	hsa04010;hsa04012;hsa04015;hsa04062;hsa04510;hsa04666;hsa04722;hsa04810;hsa04910;hsa05100;hsa05131;hsa05200;hsa05206;hsa05211;hsa05220		CRKL
NM_015665.5:1673	NS_HS_STEMCELL_V1.0+PLS_GB_APS_C10071	AAAS	mRNA	0			Cell Cycle;Interferon Signaling;Metabolism of RNA;Infectious disease;Metabolism of carbohydrates;Signaling by Rho GTPases# Miro GTPases and RHOBTB3;Gene Silencing by RNA;SUMO E3 ligases SUMOylate target proteins;Cellular response to heat stress	hsa03013		AAAS
NM_006000.2:644	NS_HS_STEMCELL_V1.0+PLS_GB_APS_C10071	TUBA4A	mRNA	0			Nervous system development;Neuronal System;Platelet activation# signaling and aggregation;Adaptive Immune System;Vesicle-mediated transport;Autophagy;Cell Cycle;Organelle biogenesis and maintenance;Signaling by Rho GTPases# Miro GTPases and RHOBTB3;Protein folding;Signaling by Hedgehog;Infectious disease;Factors involved in megakaryocyte development and platelet production	hsa04145;hsa04540;hsa05130		TUBA4A
NM_000615.5:1620	NS_HS_STEMCELL_V1.0+PLS_GB_APS_C10071	NCAM1	mRNA	0			Extracellular matrix organization;Nervous system development;MAPK family signaling cascades;Interferon Signaling	hsa04514;hsa05020		NCAM1
NM_153018.2:286	NS_HS_STEMCELL_V1.0+PLS_GB_APS_C10071	ZFP3	mRNA	0						ZFP3
NM_152654.2:341	NS_HS_STEMCELL_V1.0+PLS_GB_APS_C10071	DAND5	mRNA	0			Signaling by NODAL			DAND5
NM_002055.4:589	NS_HS_STEMCELL_V1.0+PLS_GB_APS_C10071	GFAP	mRNA	0			Autophagy	hsa04630		GFAP
NM_182685.1:201	NS_HS_STEMCELL_V1.0+PLS_GB_APS_C10071	EFNA1	mRNA	0			Nervous system development	hsa04014;hsa04015;hsa04151;hsa04360		EFNA1
NM_001002.3:250	NS_HS_STEMCELL_V1.0+PLS_GB_APS_C10071	RPLP0	mRNA	1	Housekeeping					RPLP0
NM_002613.5:1056	NS_HS_STEMCELL_V1.0+PLS_GB_APS_C10071	PDPK1	mRNA	0			Signaling by GPCR;Neuronal System;Platelet activation# signaling and aggregation;Intracellular signaling by second messengers;Adaptive Immune System;Signaling by Rho GTPases# Miro GTPases and RHOBTB3;Transcriptional Regulation by TP53;Signaling by Nuclear Receptors	hsa03320;hsa04068;hsa04071;hsa04150;hsa04151;hsa04152;hsa04510;hsa04660;hsa04664;hsa04722;hsa04910;hsa04919;hsa04931;hsa04960;hsa05145;hsa05160;hsa05205;hsa05213;hsa05215;hsa05223;hsa05231		PDPK1
ERCC_00019.1:140	NS_HS_STEMCELL_V1.0+PLS_GB_APS_C10071	NEG_C(0)	mRNA	1	Negative						0
NM_001797.2:1835	NS_HS_STEMCELL_V1.0+PLS_GB_APS_C10071	CDH11	mRNA	0			Cell-Cell communication			CDH11
NM_000475.4:1345	NS_HS_STEMCELL_V1.0+PLS_GB_APS_C10071	NR0B1	mRNA	0			Nuclear Receptor transcription pathway			NR0B1
NM_004336.3:1978	NS_HS_STEMCELL_V1.0+PLS_GB_APS_C10071	BUB1	mRNA	0			Cell Cycle;Signaling by Rho GTPases# Miro GTPases and RHOBTB3	hsa04110;hsa04114;hsa04914		BUB1
NM_003480.4:250	NS_HS_STEMCELL_V1.0+PLS_GB_APS_C10071	MFAP5	mRNA	0			Extracellular matrix organization			MFAP5
NM_001191.2:685	NS_HS_STEMCELL_V1.0+PLS_GB_APS_C10071	BCL2L1	mRNA	0			Signaling by Interleukins;Programmed Cell Death;MAPK family signaling cascades	hsa04014;hsa04064;hsa04151;hsa04210;hsa04630;hsa05014;hsa05145;hsa05166;hsa05200;hsa05202;hsa05212;hsa05220;hsa05222		BCL2L1
NM_002661.2:525	NS_HS_STEMCELL_V1.0+PLS_GB_APS_C10071	PLCG2	mRNA	0			Adaptive Immune System;Platelet activation# signaling and aggregation;Toll-like Receptor Cascades;Infectious disease	hsa00562;hsa04012;hsa04014;hsa04020;hsa04064;hsa04066;hsa04070;hsa04072;hsa04370;hsa04380;hsa04611;hsa04650;hsa04662;hsa04664;hsa04666;hsa04670;hsa04722;hsa04750;hsa04919;hsa04933;hsa05110;hsa05120;hsa05169;hsa05200;hsa05205;hsa05206;hsa05214;hsa05223		PLCG2
NM_001025109.1:650	NS_HS_STEMCELL_V1.0+PLS_GB_APS_C10071	CD34	mRNA	0			Adaptive Immune System	hsa04514;hsa04640		CD34
NM_001001557.3:136	NS_HS_STEMCELL_V1.0+PLS_GB_APS_C10071	GDF6	mRNA	0				hsa04350;hsa04390		GDF6
NM_012237.3:610	NS_HS_STEMCELL_V1.0+PLS_GB_APS_C10071	SIRT2	mRNA	0			Cell Cycle			SIRT2
NM_006366.2:1455	NS_HS_STEMCELL_V1.0+PLS_GB_APS_C10071	CAP2	mRNA	0			Nervous system development			CAP2
NM_020999.4:399	NS_HS_STEMCELL_V1.0+PLS_GB_APS_C10071	NEUROG3	mRNA	0			Regulation of beta-cell development	hsa04950		NEUROG3
NM_002834.3:1480	NS_HS_STEMCELL_V1.0+PLS_GB_APS_C10071	PTPN11	mRNA	0			Signaling by Interleukins;MAPK family signaling cascades;Platelet activation# signaling and aggregation;Intracellular signaling by second messengers;Adaptive Immune System;Signaling by SCF-KIT;Cell-Cell communication;Toll-like Receptor Cascades;Signaling by NTRKs;Cell surface interactions at the vascular wall;Signaling by Leptin;Nervous system development;Interferon Signaling	hsa04014;hsa04072;hsa04630;hsa04650;hsa04670;hsa04722;hsa04920;hsa04931;hsa05120;hsa05168;hsa05205;hsa05211;hsa05220		PTPN11
NM_002737.2:680	NS_HS_STEMCELL_V1.0+PLS_GB_APS_C10071	PRKCA	mRNA	0			Extracellular matrix organization;Signaling by GPCR;Intracellular signaling by second messengers;Neuronal System;Platelet activation# signaling and aggregation;Signaling by SCF-KIT;Integration of energy metabolism;Cell Cycle;Signaling by Rho GTPases# Miro GTPases and RHOBTB3;Signaling by WNT;Nervous system development;Metabolism of RNA	hsa04010;hsa04012;hsa04014;hsa04015;hsa04020;hsa04066;hsa04070;hsa04071;hsa04072;hsa04150;hsa04151;hsa04261;hsa04270;hsa04310;hsa04370;hsa04510;hsa04530;hsa04540;hsa04650;hsa04664;hsa04666;hsa04670;hsa04713;hsa04720;hsa04723;hsa04724;hsa04725;hsa04726;hsa04727;hsa04728;hsa04730;hsa04750;hsa04911;hsa04912;hsa04916;hsa04919;hsa04921;hsa04925;hsa04933;hsa04960;hsa04972;hsa05031;hsa05110;hsa05130;hsa…		PRKCA
NM_001753.3:434	NS_HS_STEMCELL_V1.0+PLS_GB_APS_C10071	CAV1	mRNA	0			Metabolism of lipids;Signaling by Rho GTPases# Miro GTPases and RHOBTB3;Signaling by WNT;Cell surface interactions at the vascular wall;Signaling by Nuclear Receptors;FOXO-mediated transcription	hsa04144;hsa04510;hsa05100;hsa05205;hsa05416		CAV1
NM_030759.5:280	NS_HS_STEMCELL_V1.0+PLS_GB_APS_C10071	NRBF2	mRNA	0			Nuclear Receptor transcription pathway			NRBF2
NM_024757.5:1569	NS_HS_STEMCELL_V1.0+PLS_GB_APS_C10071	EHMT1	mRNA	0			Chromatin modifying enzymes;Cellular Senescence;Transcriptional Regulation by TP53;Transcriptional Regulation by E2F6	hsa00310;hsa04211		EHMT1
NM_003969.4:374	NS_HS_STEMCELL_V1.0+PLS_GB_APS_C10071	UBE2M	mRNA	0			Signaling by TGFB family members;Adaptive Immune System;Neddylation	hsa04120		UBE2M
NM_003883.3:352	NS_HS_STEMCELL_V1.0+PLS_GB_APS_C10071	HDAC3	mRNA	0			Metabolism of lipids;Intracellular signaling by second messengers;Signaling by NOTCH;Organelle biogenesis and maintenance;Chromatin modifying enzymes;Transcriptional regulation of white adipocyte differentiation;Protein folding;Activation of anterior HOX genes in hindbrain development during early embryogenesis;Infectious disease;Transcriptional regulation by RUNX2;Transcriptional Regulation by M…	hsa04919;hsa05034;hsa05203		HDAC3
NM_138473.2:833	NS_HS_STEMCELL_V1.0+PLS_GB_APS_C10071	SP1	mRNA	0			Metabolism of lipids;Signaling by TGFB family members;Cellular Senescence;Signaling by Nuclear Receptors	hsa04350;hsa04915;hsa05016;hsa05202;hsa05231		SP1
NM_004014.2:1334	NS_HS_STEMCELL_V1.0+PLS_GB_APS_C10071	DMD	mRNA	0			Extracellular matrix organization;Muscle contraction	hsa05410;hsa05412;hsa05414;hsa05416		DMD
NM_001198909.1:235	NS_HS_STEMCELL_V1.0+PLS_GB_APS_C10071	ATP6V1F	mRNA	0			Transport of small molecules;Cellular response to starvation	hsa00190;hsa04145;hsa04721;hsa04966;hsa05110;hsa05120;hsa05323		ATP6V1F
NM_003598.1:390	NS_HS_STEMCELL_V1.0+PLS_GB_APS_C10071	TEAD2	mRNA	0			Transcriptional regulation by RUNX3	hsa04390		TEAD2
NM_001301861.1:526	NS_HS_STEMCELL_V1.0+PLS_GB_APS_C10071	BOC	mRNA	0			Signaling by Hedgehog			BOC
NM_001130849.1:1238	NS_HS_STEMCELL_V1.0+PLS_GB_APS_C10071	CAB39	mRNA	0			Neutrophil degranulation;MTOR signalling	hsa04150;hsa04152		CAB39
NM_001096.2:3195	NS_HS_STEMCELL_V1.0+PLS_GB_APS_C10071	ACLY	mRNA	0			Metabolism of lipids;Integration of energy metabolism;Neutrophil degranulation			ACLY
NM_000669.3:976	NS_HS_STEMCELL_V1.0+PLS_GB_APS_C10071	ADH1C	mRNA	0			Signaling by Nuclear Receptors;Biological oxidations	hsa00010;hsa00071;hsa00350		ADH1C
NM_001003652.3:877	NS_HS_STEMCELL_V1.0+PLS_GB_APS_C10071	SMAD2	mRNA	0			Signaling by TGFB family members;Signaling by NODAL;Transcriptional regulation of pluripotent stem cells;Deubiquitination;FOXO-mediated transcription	hsa04068;hsa04110;hsa04144;hsa04350;hsa04390;hsa04520;hsa04550;hsa04933;hsa05142;hsa05166;hsa05200;hsa05205;hsa05210;hsa05212;hsa05321		SMAD2
NM_001947.2:1065	NS_HS_STEMCELL_V1.0+PLS_GB_APS_C10071	DUSP7	mRNA	0			Signaling by Interleukins;MAPK family signaling cascades;Toll-like Receptor Cascades;Signaling by NTRKs	hsa04010		DUSP7
NM_006896.3:1605	NS_HS_STEMCELL_V1.0+PLS_GB_APS_C10071	HOXA7	mRNA	0						HOXA7
NM_006761.4:770	NS_HS_STEMCELL_V1.0+PLS_GB_APS_C10071	YWHAE	mRNA	0			Cell Cycle;Programmed Cell Death;Vesicle-mediated transport;Organelle biogenesis and maintenance;Signaling by Rho GTPases# Miro GTPases and RHOBTB3;Signaling by Hippo;Cellular response to heat stress;Transcriptional Regulation by TP53	hsa04110;hsa04114;hsa04151;hsa04390;hsa04722;hsa05169;hsa05203		YWHAE
NM_175610.2:4065	NS_HS_STEMCELL_V1.0+PLS_GB_APS_C10071	TJP1	mRNA	0			Vesicle-mediated transport;Programmed Cell Death;Signaling by Hippo	hsa04520;hsa04530;hsa04540;hsa05110;hsa05120;hsa05132		TJP1
NM_000098.2:1175	NS_HS_STEMCELL_V1.0+PLS_GB_APS_C10071	CPT2	mRNA	0			Metabolism of lipids	hsa00071;hsa03320		CPT2
NM_024702.2:1186	NS_HS_STEMCELL_V1.0+PLS_GB_APS_C10071	ZNF750	mRNA	0						ZNF750
NM_000122.1:1950	NS_HS_STEMCELL_V1.0+PLS_GB_APS_C10071	ERCC3	mRNA	0			Infectious disease;Epigenetic regulation of gene expression;Transcriptional Regulation by TP53;DNA Repair;Metabolism of RNA			ERCC3
NM_016238.2:740	NS_HS_STEMCELL_V1.0+PLS_GB_APS_C10071	ANAPC7	mRNA	0			Adaptive Immune System;Cell Cycle;Cellular Senescence	hsa04110;hsa04114;hsa04120;hsa04914;hsa05166		ANAPC7
NA	ALL	Reserved	mRNA	1
NM_016269.3:1165	NS_HS_STEMCELL_V1.0+PLS_GB_APS_C10071	LEF1	mRNA	0			Signaling by WNT;Transcriptional regulation by RUNX3	hsa04310;hsa04390;hsa04520;hsa04916;hsa05200;hsa05210;hsa05213;hsa05215;hsa05216;hsa05217;hsa05221;hsa05412		LEF1
NM_005003.3:205	NS_HS_STEMCELL_V1.0+PLS_GB_APS_C10071	NDUFAB1	mRNA	0			Metabolism of amino acids and derivatives;The citric acid (TCA) cycle and respiratory electron transport;Metabolism of lipids	hsa00190;hsa04932;hsa05010;hsa05012;hsa05016		NDUFAB1
NM_030818.2:334	NS_HS_STEMCELL_V1.0+PLS_GB_APS_C10071	CCDC130	mRNA	0						YJU2B
NR_001564.1:1020	NS_HS_STEMCELL_V1.0+PLS_GB_APS_C10071	XIST	mRNA	0
NM_001634.4:810	NS_HS_STEMCELL_V1.0+PLS_GB_APS_C10071	AMD1	mRNA	0			Metabolism of amino acids and derivatives	hsa00270;hsa00330		AMD1
NM_005607.3:1005	NS_HS_STEMCELL_V1.0+PLS_GB_APS_C10071	PTK2	mRNA	0			Nervous system development;Programmed Cell Death;Cell-Cell communication;Signaling by Rho GTPases# Miro GTPases and RHOBTB3;Platelet activation# signaling and aggregation;Infectious disease;MAPK family signaling cascades;Signaling by Nuclear Receptors	hsa04012;hsa04062;hsa04151;hsa04360;hsa04370;hsa04510;hsa04670;hsa04810;hsa05100;hsa05146;hsa05200;hsa05202;hsa05205;hsa05222		PTK2
NM_001206540.2:300	NS_HS_STEMCELL_V1.0+PLS_GB_APS_C10071	CAPZB	mRNA	0			Adaptive Immune System;Signaling by Rho GTPases# Miro GTPases and RHOBTB3;Vesicle-mediated transport;Factors involved in megakaryocyte development and platelet production	hsa04144		CAPZB
NM_005273.3:884	NS_HS_STEMCELL_V1.0+PLS_GB_APS_C10071	GNB2	mRNA	0			Signaling by GPCR;Neuronal System;Integration of energy metabolism;Signaling by WNT;Transport of small molecules;Protein folding;Platelet activation# signaling and aggregation;Infectious disease;Signaling by Nuclear Receptors	hsa04014;hsa04062;hsa04151;hsa04713;hsa04723;hsa04724;hsa04725;hsa04726;hsa04727;hsa04728;hsa05034;hsa05200		GNB2
NM_015999.3:615	NS_HS_STEMCELL_V1.0+PLS_GB_APS_C10071	ADIPOR1	mRNA	0			Integration of energy metabolism	hsa04152;hsa04211;hsa04920;hsa04932		ADIPOR1
NM_138621.4:683	NS_HS_STEMCELL_V1.0+PLS_GB_APS_C10071	BCL2L11	mRNA	0			Programmed Cell Death;Transcriptional regulation by RUNX3;FOXO-mediated transcription	hsa04068;hsa04151;hsa04932;hsa05206		BCL2L11
NM_033131.2:698	NS_HS_STEMCELL_V1.0+PLS_GB_APS_C10071	WNT3A	mRNA	0			Signaling by GPCR;Signaling by WNT	hsa04310;hsa04340;hsa04390;hsa04550;hsa04916;hsa05166;hsa05200;hsa05205;hsa05206;hsa05217		WNT3A
ERCC_00117.1:385	NS_HS_STEMCELL_V1.0+PLS_GB_APS_C10071	POS_A(128)	mRNA	1	Positive						128
NM_000297.2:2565	NS_HS_STEMCELL_V1.0+PLS_GB_APS_C10071	PKD2	mRNA	0			Organelle biogenesis and maintenance			PKD2
NM_014159.6:1386	NS_HS_STEMCELL_V1.0+PLS_GB_APS_C10071	SETD2	mRNA	0			Chromatin modifying enzymes	hsa00310		SETD2
NM_000325.5:1381	NS_HS_STEMCELL_V1.0+PLS_GB_APS_C10071	PITX2	mRNA	0			Transcriptional regulation by the AP-2 (TFAP2) family of transcription factors	hsa04350		PITX2
NM_133462.3:1628	NS_HS_STEMCELL_V1.0+PLS_GB_APS_C10071	TTC14	mRNA	0						TTC14
NM_021975.4:207	NS_HS_STEMCELL_V1.0+PLS_GB_APS_C10071	RELA	mRNA	0			Signaling by Interleukins;Adaptive Immune System;Toll-like Receptor Cascades;Cellular Senescence;SUMO E3 ligases SUMOylate target proteins;Chromatin modifying enzymes;Transcriptional regulation of white adipocyte differentiation;Infectious disease	hsa04010;hsa04014;hsa04024;hsa04062;hsa04064;hsa04066;hsa04071;hsa04151;hsa04210;hsa04211;hsa04380;hsa04620;hsa04621;hsa04622;hsa04660;hsa04662;hsa04668;hsa04722;hsa04917;hsa04920;hsa04931;hsa04932;hsa04933;hsa05030;hsa05120;hsa05131;hsa05132;hsa05133;hsa05140;hsa05142;hsa05145;hsa05146;hsa05152;hsa05160;hsa05161;hsa05162;hsa05164;hsa05166;hsa05168;hsa05169;hsa05200;hsa05202;hsa05203;hsa05212;hsa…		RELA
NM_000127.2:1088	NS_HS_STEMCELL_V1.0+PLS_GB_APS_C10071	EXT1	mRNA	0			Metabolism of carbohydrates;Diseases of metabolism			EXT1
NM_001077493.1:1061	NS_HS_STEMCELL_V1.0+PLS_GB_APS_C10071	NFKB2	mRNA	0
NM_001177381.1:2561	NS_HS_STEMCELL_V1.0+PLS_GB_APS_C10071	CPEB2	mRNA	0				hsa04114;hsa04320;hsa04914		CPEB2
NM_003643.3:780	NS_HS_STEMCELL_V1.0+PLS_GB_APS_C10071	GCM1	mRNA	0						GCM1
NM_012242.2:525	NS_HS_STEMCELL_V1.0+PLS_GB_APS_C10071	DKK1	mRNA	0			Signaling by WNT	hsa04310		DKK1
NM_014098.3:366	NS_HS_STEMCELL_V1.0+PLS_GB_APS_C10071	PRDX3	mRNA	0
NM_002449.4:30	NS_HS_STEMCELL_V1.0+PLS_GB_APS_C10071	MSX2	mRNA	0			Transcriptional regulation by RUNX2	hsa05166		MSX2
NM_012342.2:1010	NS_HS_STEMCELL_V1.0+PLS_GB_APS_C10071	BAMBI	mRNA	0			Signaling by TGFB family members	hsa04310;hsa04350		BAMBI
NM_016226.3:145	NS_HS_STEMCELL_V1.0+PLS_GB_APS_C10071	VPS29	mRNA	0			Signaling by WNT	hsa04144		VPS29
NM_016234.3:830	NS_HS_STEMCELL_V1.0+PLS_GB_APS_C10071	ACSL5	mRNA	0			Metabolism of lipids	hsa00071;hsa03320;hsa04920		ACSL5
NM_005387.4:574	NS_HS_STEMCELL_V1.0+PLS_GB_APS_C10071	NUP98	mRNA	0			Cell Cycle;Interferon Signaling;Metabolism of RNA;Infectious disease;Metabolism of carbohydrates;Signaling by Rho GTPases# Miro GTPases and RHOBTB3;Gene Silencing by RNA;SUMO E3 ligases SUMOylate target proteins;Cellular response to heat stress	hsa03013;hsa05164		NUP98
NM_004701.2:980	NS_HS_STEMCELL_V1.0+PLS_GB_APS_C10071	CCNB2	mRNA	0			Cell Cycle	hsa04068;hsa04110;hsa04114;hsa04115;hsa04914;hsa05166		CCNB2
NM_001001664.1:1455	NS_HS_STEMCELL_V1.0+PLS_GB_APS_C10071	SPOPL	mRNA	0			Signaling by Hedgehog			SPOPL
NM_021130.3:315	NS_HS_STEMCELL_V1.0+PLS_GB_APS_C10071	PPIA	mRNA	1	Housekeeping					PPIA
NM_004423.3:1012	NS_HS_STEMCELL_V1.0+PLS_GB_APS_C10071	DVL3	mRNA	0			Signaling by WNT;Signaling by Rho GTPases# Miro GTPases and RHOBTB3;Infectious disease	hsa04310;hsa04330;hsa04390;hsa04550;hsa04916;hsa05166;hsa05200;hsa05217		DVL3
NM_007315.3:1795	NS_HS_STEMCELL_V1.0+PLS_GB_APS_C10071	STAT1	mRNA	0			Signaling by Interleukins;Interferon Signaling;Signaling by SCF-KIT;Signaling by NOTCH;Transcriptional regulation by RUNX2	hsa04062;hsa04380;hsa04620;hsa04630;hsa04917;hsa04919;hsa04933;hsa05140;hsa05145;hsa05152;hsa05160;hsa05161;hsa05162;hsa05164;hsa05168;hsa05200;hsa05212;hsa05321		STAT1
NM_005611.3:1310	NS_HS_STEMCELL_V1.0+PLS_GB_APS_C10071	RBL2	mRNA	0			Cell Cycle;Transcriptional Regulation by TP53;FOXO-mediated transcription	hsa04068;hsa04110;hsa04151;hsa05203		RBL2
NM_002228.4:1542	NS_HS_STEMCELL_V1.0+PLS_GB_APS_C10071	JUN	mRNA	0			Signaling by Interleukins;Intracellular signaling by second messengers;Signaling by NOTCH;Toll-like Receptor Cascades;Cellular Senescence;Transcriptional Regulation by TP53;Activation of anterior HOX genes in hindbrain development during early embryogenesis;Infectious disease;MAPK family signaling cascades;Signaling by Nuclear Receptors	hsa04010;hsa04012;hsa04024;hsa04310;hsa04380;hsa04510;hsa04620;hsa04660;hsa04662;hsa04668;hsa04722;hsa04912;hsa04915;hsa04921;hsa04932;hsa04933;hsa05030;hsa05031;hsa05120;hsa05132;hsa05133;hsa05140;hsa05142;hsa05161;hsa05164;hsa05166;hsa05168;hsa05169;hsa05200;hsa05203;hsa05210;hsa05211;hsa05231;hsa05321;hsa05323		JUN
NM_002890.2:980	NS_HS_STEMCELL_V1.0+PLS_GB_APS_C10071	RASA1	mRNA	0			Nervous system development;MAPK family signaling cascades	hsa04010;hsa04014;hsa04360		RASA1
NM_145243.4:1425	NS_HS_STEMCELL_V1.0+PLS_GB_APS_C10071	OMA1	mRNA	0			Programmed Cell Death			OMA1
NM_003375.2:314	NS_HS_STEMCELL_V1.0+PLS_GB_APS_C10071	VDAC2	mRNA	0			Deubiquitination;Transport of small molecules	hsa04020;hsa04022;hsa05012;hsa05016;hsa05166		VDAC2
NM_000509.4:1065	NS_HS_STEMCELL_V1.0+PLS_GB_APS_C10071	FGG	mRNA	0			Extracellular matrix organization;Platelet activation# signaling and aggregation;Adaptive Immune System;Formation of Fibrin Clot (Clotting Cascade);Toll-like Receptor Cascades;Regulation of IGF transport and uptake by IGFBPs;MAPK family signaling cascades	hsa04610;hsa04611		FGG
NM_014494.2:1956	NS_HS_STEMCELL_V1.0+PLS_GB_APS_C10071	TNRC6A	mRNA	0			Signaling by WNT;Intracellular signaling by second messengers;Signaling by NOTCH;Gene Silencing by RNA;Cellular Senescence;Transcriptional Regulation by TP53;MAPK family signaling cascades;Signaling by Nuclear Receptors;Transcriptional Regulation by MECP2			TNRC6A
NM_001007464.1:902	NS_HS_STEMCELL_V1.0+PLS_GB_APS_C10071	RWDD1	mRNA	0						RWDD1
NM_001031847.2:725	NS_HS_STEMCELL_V1.0+PLS_GB_APS_C10071	CPT1A	mRNA	0			Metabolism of lipids;Signaling by Nuclear Receptors	hsa00071;hsa03320;hsa04152;hsa04920;hsa04922;hsa04931		CPT1A
NM_003222.3:2700	NS_HS_STEMCELL_V1.0+PLS_GB_APS_C10071	TFAP2C	mRNA	0			SUMO E3 ligases SUMOylate target proteins;Transcriptional regulation by the AP-2 (TFAP2) family of transcription factors			TFAP2C
NM_001127208.2:2882	NS_HS_STEMCELL_V1.0+PLS_GB_APS_C10071	TET2	mRNA	0			Epigenetic regulation of gene expression			TET2
NM_003150.3:2060	NS_HS_STEMCELL_V1.0+PLS_GB_APS_C10071	STAT3	mRNA	0			Signaling by Interleukins;Programmed Cell Death;Signaling by SCF-KIT;Signaling by NTRKs;Cellular Senescence;Signaling by Leptin;Transcriptional regulation of pluripotent stem cells;Protein folding;Cellular response to chemical stress	hsa04062;hsa04066;hsa04068;hsa04550;hsa04630;hsa04917;hsa04920;hsa04931;hsa04933;hsa05145;hsa05160;hsa05161;hsa05162;hsa05169;hsa05200;hsa05203;hsa05205;hsa05206;hsa05212;hsa05221;hsa05321		STAT3
NM_001569.3:1995	NS_HS_STEMCELL_V1.0+PLS_GB_APS_C10071	IRAK1	mRNA	0			Signaling by Interleukins;Intracellular signaling by second messengers;Toll-like Receptor Cascades;Transcriptional Regulation by MECP2	hsa04064;hsa04210;hsa04620;hsa04722;hsa05133;hsa05140;hsa05142;hsa05145;hsa05152;hsa05162;hsa05169		IRAK1
NM_003118.3:974	NS_HS_STEMCELL_V1.0+PLS_GB_APS_C10071	SPARC	mRNA	0			Extracellular matrix organization;Platelet activation# signaling and aggregation;Vesicle-mediated transport			SPARC
NM_006342.1:153	NS_HS_STEMCELL_V1.0+PLS_GB_APS_C10071	TACC3	mRNA	0			Signaling by NOTCH	hsa03013		TACC3
NM_000925.3:555	NS_HS_STEMCELL_V1.0+PLS_GB_APS_C10071	PDHB	mRNA	0			Metabolism of amino acids and derivatives;The citric acid (TCA) cycle and respiratory electron transport;Signaling by Nuclear Receptors	hsa00010;hsa00620;hsa04066;hsa04922;hsa05230		PDHB
NM_181893.2:180	NS_HS_STEMCELL_V1.0+PLS_GB_APS_C10071	UBE2D3	mRNA	0			Signaling by TGFB family members;Cellular response to hypoxia;Adaptive Immune System;Toll-like Receptor Cascades;Neddylation	hsa04120;hsa04141		UBE2D3
NM_002164.5:369	NS_HS_STEMCELL_V1.0+PLS_GB_APS_C10071	IDO1	mRNA	0			Metabolism of amino acids and derivatives	hsa00380		IDO1
NM_005442.2:1670	NS_HS_STEMCELL_V1.0+PLS_GB_APS_C10071	EOMES	mRNA	0					Exhausted CD8	EOMES
NM_006930.3:318	NS_HS_STEMCELL_V1.0+PLS_GB_APS_C10071	SKP1	mRNA	0			Signaling by Interleukins;Adaptive Immune System;Signaling by NOTCH;Infectious disease;Cell Cycle;Toll-like Receptor Cascades;Signaling by WNT;Transport of small molecules;Signaling by Hedgehog;Transcriptional regulation by RUNX2;Neddylation;Cellular response to chemical stress	hsa04110;hsa04114;hsa04120;hsa04141;hsa04310;hsa04350;hsa04710;hsa05168		SKP1
NM_006257.2:1325	NS_HS_STEMCELL_V1.0+PLS_GB_APS_C10071	PRKCQ	mRNA	0			Signaling by GPCR;Programmed Cell Death;Platelet activation# signaling and aggregation;Adaptive Immune System;Nervous system development;MAPK family signaling cascades	hsa04064;hsa04270;hsa04530;hsa04660;hsa04750;hsa04920;hsa04931;hsa05162		PRKCQ
NM_004422.2:1025	NS_HS_STEMCELL_V1.0+PLS_GB_APS_C10071	DVL2	mRNA	0			Signaling by WNT;Signaling by Rho GTPases# Miro GTPases and RHOBTB3;Vesicle-mediated transport;Signaling by Hippo;Infectious disease	hsa04310;hsa04330;hsa04390;hsa04550;hsa04916;hsa05166;hsa05200;hsa05217		DVL2
NM_000108.3:766	NS_HS_STEMCELL_V1.0+PLS_GB_APS_C10071	DLD	mRNA	0			Metabolism of amino acids and derivatives;The citric acid (TCA) cycle and respiratory electron transport;Signaling by Nuclear Receptors	hsa00010;hsa00260;hsa00280;hsa00620;hsa00630;hsa00640		DLD
NM_001171690.1:992	NS_HS_STEMCELL_V1.0+PLS_GB_APS_C10071	GCAT	mRNA	0			Metabolism of amino acids and derivatives	hsa00260		GCAT
NM_001286730.1:1808	NS_HS_STEMCELL_V1.0+PLS_GB_APS_C10071	SLC44A1	mRNA	0			Metabolism of amino acids and derivatives;Metabolism of lipids;Transport of small molecules	hsa05231		SLC44A1
NM_003214.3:1130	NS_HS_STEMCELL_V1.0+PLS_GB_APS_C10071	TEAD3	mRNA	0			Transcriptional regulation by RUNX3	hsa04390		TEAD3
NM_000159.2:464	NS_HS_STEMCELL_V1.0+PLS_GB_APS_C10071	GCDH	mRNA	0			Metabolism of amino acids and derivatives	hsa00071;hsa00310;hsa00380		GCDH
NM_002317.5:1518	NS_HS_STEMCELL_V1.0+PLS_GB_APS_C10071	LOX	mRNA	0			Extracellular matrix organization			LOX
NM_005011.3:410	NS_HS_STEMCELL_V1.0+PLS_GB_APS_C10071	NRF1	mRNA	0			Metabolism of lipids;Organelle biogenesis and maintenance	hsa05016		NRF1
NM_001039538.1:1156	NS_HS_STEMCELL_V1.0+PLS_GB_APS_C10071	MAP2	mRNA	0						MAP2
NM_003413.4:1072	NS_HS_STEMCELL_V1.0+PLS_GB_APS_C10071	ZIC3	mRNA	0			Transcriptional regulation of pluripotent stem cells	hsa04550		ZIC3
NM_002388.3:300	NS_HS_STEMCELL_V1.0+PLS_GB_APS_C10071	MCM3	mRNA	0			Cell Cycle	hsa04110		MCM3
NM_003331.4:1980	NS_HS_STEMCELL_V1.0+PLS_GB_APS_C10071	TYK2	mRNA	0			Signaling by Interleukins;MAPK family signaling cascades;Infectious disease;Interferon Signaling	hsa04380;hsa04630;hsa05145;hsa05160;hsa05162;hsa05164;hsa05168;hsa05169		TYK2
NM_001242828.1:468	NS_HS_STEMCELL_V1.0+PLS_GB_APS_C10071	ELOVL5	mRNA	0			Metabolism of lipids	hsa00062		ELOVL5
NM_001321225.1:470	NS_HS_STEMCELL_V1.0+PLS_GB_APS_C10071	HDAC6	mRNA	0			Autophagy;Signaling by NOTCH;Organelle biogenesis and maintenance;Cellular response to heat stress;Transcriptional regulation by RUNX2	hsa05034;hsa05203		HDAC6
NM_001040168.1:717	NS_HS_STEMCELL_V1.0+PLS_GB_APS_C10071	LFNG	mRNA	0			Signaling by NOTCH;Diseases of metabolism	hsa04330		LFNG
NM_173642.4:813	NS_HS_STEMCELL_V1.0+PLS_GB_APS_C10071	RIMKLA	mRNA	0			Metabolism of amino acids and derivatives	hsa00250		RIMKLA
NM_016932.5:930	NS_HS_STEMCELL_V1.0+PLS_GB_APS_C10071	SIX2	mRNA	0						SIX2
NM_021871.2:396	NS_HS_STEMCELL_V1.0+PLS_GB_APS_C10071	FGA	mRNA	0			Extracellular matrix organization;Platelet activation# signaling and aggregation;Adaptive Immune System;Formation of Fibrin Clot (Clotting Cascade);Toll-like Receptor Cascades;Regulation of IGF transport and uptake by IGFBPs;MAPK family signaling cascades;Amyloid fiber formation	hsa04610;hsa04611		FGA
NM_031944.1:418	NS_HS_STEMCELL_V1.0+PLS_GB_APS_C10071	MIXL1	mRNA	0						MIXL1
NM_032601.3:470	NS_HS_STEMCELL_V1.0+PLS_GB_APS_C10071	MCEE	mRNA	0			Metabolism of lipids	hsa00280;hsa00630;hsa00640		MCEE
NM_003562.4:860	NS_HS_STEMCELL_V1.0+PLS_GB_APS_C10071	SLC25A11	mRNA	0			Metabolism of carbohydrates			SLC25A11
NM_000113.2:625	NS_HS_STEMCELL_V1.0+PLS_GB_APS_C10071	TOR1A	mRNA	0			Vesicle-mediated transport			TOR1A
NM_015906.3:3260	NS_HS_STEMCELL_V1.0+PLS_GB_APS_C10071	TRIM33	mRNA	0			Signaling by TGFB family members			TRIM33
NM_004821.3:477	NS_HS_STEMCELL_V1.0+PLS_GB_APS_C10071	HAND1	mRNA	0				hsa04550		HAND1
NM_005359.3:1370	NS_HS_STEMCELL_V1.0+PLS_GB_APS_C10071	SMAD4	mRNA	0			Signaling by TGFB family members;Signaling by NODAL;Transcriptional regulation of pluripotent stem cells;Deubiquitination;Transcriptional regulation by RUNX3;Transcriptional regulation by RUNX2;FOXO-mediated transcription	hsa04068;hsa04110;hsa04310;hsa04350;hsa04390;hsa04520;hsa04550;hsa04933;hsa05161;hsa05166;hsa05200;hsa05210;hsa05212;hsa05220		SMAD4
NM_019884.2:480	NS_HS_STEMCELL_V1.0+PLS_GB_APS_C10071	GSK3A	mRNA	0			Infectious disease;Intracellular signaling by second messengers	hsa04062;hsa04728;hsa04932		GSK3A
NM_033666.2:2000	NS_HS_STEMCELL_V1.0+PLS_GB_APS_C10071	ITGB1	mRNA	0
NM_001271851.1:1166	NS_HS_STEMCELL_V1.0+PLS_GB_APS_C10071	RRAGC	mRNA	0			Autophagy;Intracellular signaling by second messengers;MTOR signalling;Transcriptional Regulation by TP53;Cellular response to starvation	hsa04150		RRAGC
